# Supplementary material for: Differential Response of Pentanal and Hexanal Exhalation to Supplemental Oxygen and Mechanical Ventilation in Rats
Source: Molecules. 2021 May 7;26(9):2752. doi: 10.3390/molecules26092752 (PMC8124567; doi:10.3390/molecules26092752)
Supplement: Supplementary file 1 [file molecules-26-02752-s001.zip]

Archive with 7 entries (6 files):
- molecules-1209346-supplementary/__MACOSX/
- molecules-1209346-supplementary/__MACOSX/._Supplementary File 1.docx
- molecules-1209346-supplementary/__MACOSX/._Supplementary File 2.xlsx
- molecules-1209346-supplementary/__MACOSX/._Supplementary File 3.xlsx
- molecules-1209346-supplementary/Supplementary File 1.pdf
- molecules-1209346-supplementary/Supplementary File 2.xlsx
- molecules-1209346-supplementary/Supplementary File 3.xlsx
