# Supplementary material for: Differential Response of Pentanal and Hexanal Exhalation to Supplemental Oxygen and Mechanical Ventilation in Rats
Source: Molecules. 2021 May 7;26(9):2752. doi: 10.3390/molecules26092752 (PMC8124567; doi:10.3390/molecules26092752)
Supplement: Supplementary file 1 [file molecules-26-02752-s001.zip › molecules-1209346-supplementary/Supplementary File 2.xlsx]

## Sheet: Sheet1
Group	ID	Measurement	Time	Timeh	Pentanal	Hexanal
FiO2 = 30%	7	1	15	0.25	3.12183	0.7865
FiO2 = 30%	7	2	30	0.5	3.71244	0.9181
FiO2 = 30%	7	3	45	0.75	3.57213	0.9442
FiO2 = 30%	7	4	60	1	3.12836	0.9837
FiO2 = 30%	7	5	75	1.25	3.06799	0.9633
FiO2 = 30%	7	6	90	1.5	3.25398	0.9987
FiO2 = 30%	7	7	105	1.75	2.98152	1.0008
FiO2 = 30%	7	8	120	2	3.25888	1.0314
FiO2 = 30%	7	9	135	2.25	3.14794	0.9882
FiO2 = 30%	7	10	150	2.5	2.95379	0.9926
FiO2 = 30%	7	11	165	2.75	2.69764	0.9475
FiO2 = 30%	7	12	180	3	2.42518	0.8614
FiO2 = 30%	7	13	195	3.25	2.33056	0.8774
FiO2 = 30%	7	14	210	3.5	2.65033	0.8772
FiO2 = 30%	7	15	225	3.75	2.06462	0.8427
FiO2 = 30%	7	16	240	4	1.9912	0.7915
FiO2 = 30%	7	17	255	4.25	2.04015	0.7856
FiO2 = 30%	7	18	270	4.5	1.58659	0.7134
FiO2 = 30%	7	19	285	4.75	1.6078	0.7166
FiO2 = 30%	7	20	300	5	1.62575	0.682
FiO2 = 30%	7	21	315	5.25	1.846	0.6884
FiO2 = 30%	7	22	330	5.5	1.61596	0.682
FiO2 = 30%	7	23	345	5.75	1.7579	0.6882
FiO2 = 30%	7	24	360	6	1.58822	0.6762
FiO2 = 30%	7	25	375	6.25	1.44465	0.6509
FiO2 = 30%	7	26	390	6.5	1.51807	0.6359
FiO2 = 30%	7	27	405	6.75	1.76116	0.6582
FiO2 = 30%	7	28	420	7	1.64696	0.6387
FiO2 = 30%	7	29	435	7.25	1.60617	0.6149
FiO2 = 30%	7	30	450	7.5	1.50828	0.6128
FiO2 = 30%	7	31	465	7.75	1.72364	0.6435
FiO2 = 30%	7	32	480	8	1.56701	0.6052
FiO2 = 30%	7	33	495	8.25	1.50828	0.6071
FiO2 = 30%	7	34	510	8.5	1.73343	0.6249
FiO2 = 30%	7	35	525	8.75	1.61433	0.6136
FiO2 = 30%	7	36	540	9	2.2294	0.642
FiO2 = 30%	7	37	555	9.25	2.12825	0.6287
FiO2 = 30%	7	38	570	9.5	2.00426	0.6301
FiO2 = 30%	7	39	585	9.75	1.99447	0.6668
FiO2 = 30%	7	40	600	10	2.00426	0.647
FiO2 = 30%	7	41	615	10.25	1.91779	0.6551
FiO2 = 30%	7	42	630	10.5	2.30935	0.6818
FiO2 = 30%	7	43	645	10.75	2.18698	0.6869
FiO2 = 30%	7	44	660	11	2.08257	0.6786
FiO2 = 30%	7	45	675	11.25	2.24572	0.6958
FiO2 = 30%	7	46	690	11.5	2.31587	0.6732
FiO2 = 30%	7	47	705	11.75	2.38603	0.7123
FiO2 = 30%	7	48	720	12	2.58507	0.7332
FiO2 = 30%	17	1	15	0.25	3.7728	0.6135
FiO2 = 30%	17	2	30	0.5	3.24583	0.6786
FiO2 = 30%	17	3	45	0.75	3.36982	0.7798
FiO2 = 30%	17	4	60	1	3.28009	0.748
FiO2 = 30%	17	5	75	1.25	3.18872	0.7615
FiO2 = 30%	17	6	90	1.5	2.62749	0.7816
FiO2 = 30%	17	7	105	1.75	2.59486	0.7277
FiO2 = 30%	17	8	120	2	2.79227	0.7602
FiO2 = 30%	17	9	135	2.25	2.90811	0.7635
FiO2 = 30%	17	10	150	2.5	2.77269	0.7601
FiO2 = 30%	17	11	165	2.75	2.6177	0.7132
FiO2 = 30%	17	12	180	3	3.21483	0.7184
FiO2 = 30%	17	13	195	3.25	3.0011	0.696
FiO2 = 30%	17	14	210	3.5	3.08431	0.6095
FiO2 = 30%	17	15	225	3.75	3.43834	0.6462
FiO2 = 30%	17	16	240	4	3.42692	0.6348
FiO2 = 30%	17	17	255	4.25	3.95553	0.6395
FiO2 = 30%	17	18	270	4.5	4.08279	0.6277
FiO2 = 30%	17	19	285	4.75	4.38461	0.6121
FiO2 = 30%	17	20	300	5	4.52655	0.6504
FiO2 = 30%	17	21	315	5.25	4.6065	0.6038
FiO2 = 30%	17	22	330	5.5	5.54298	0.6235
FiO2 = 30%	17	23	345	5.75	5.79423	0.6251
FiO2 = 30%	17	24	360	6	5.83502	0.6525
FiO2 = 30%	17	25	375	6.25	6.37178	0.6293
FiO2 = 30%	17	26	390	6.5	6.69808	0.6185
FiO2 = 30%	17	27	405	6.75	7.38494	0.6523
FiO2 = 30%	17	28	420	7	7.24953	0.6322
FiO2 = 30%	17	29	435	7.25	7.64109	0.6232
FiO2 = 30%	17	30	450	7.5	7.91844	0.6171
FiO2 = 30%	17	31	465	7.75	8.06854	0.593
FiO2 = 30%	17	32	480	8	8.40626	0.5902
FiO2 = 30%	17	33	495	8.25	8.26432	0.5663
FiO2 = 30%	17	34	510	8.5	8.47968	0.6005
FiO2 = 30%	17	35	525	8.75	9.2938	0.5914
FiO2 = 30%	17	36	540	9	9.16165	0.5676
FiO2 = 30%	17	37	555	9.25	9.56136	0.5702
FiO2 = 30%	17	38	570	9.5	9.69025	0.5772
FiO2 = 30%	17	39	585	9.75	9.43737	0.5861
FiO2 = 30%	17	40	600	10	10.2906	0.5869
FiO2 = 30%	17	41	615	10.25	10.2107	0.6002
FiO2 = 30%	17	42	630	10.5	10.8192	0.5859
FiO2 = 30%	17	43	645	10.75	10.5272	0.5942
FiO2 = 30%	17	44	660	11	11.0411	0.5911
FiO2 = 30%	17	45	675	11.25	11.1325	0.6048
FiO2 = 30%	17	46	690	11.5	11.9482	0.6359
FiO2 = 30%	17	47	705	11.75	12.0119	0.6477
FiO2 = 30%	17	48	720	12	12.6384	0.6313
FiO2 = 30%	21	1	15	0.25	5.12695	0.6152
FiO2 = 30%	21	2	30	0.5	4.74028	0.7107
FiO2 = 30%	21	3	45	0.75	4.79249	0.8334
FiO2 = 30%	21	4	60	1	4.40746	0.8881
FiO2 = 30%	21	5	75	1.25	4.55918	0.8957
FiO2 = 30%	21	6	90	1.5	3.85927	0.886
FiO2 = 30%	21	7	105	1.75	3.77117	0.8778
FiO2 = 30%	21	8	120	2	3.76464	0.7715
FiO2 = 30%	21	9	135	2.25	3.47587	0.768
FiO2 = 30%	21	10	150	2.5	3.60639	0.7415
FiO2 = 30%	21	11	165	2.75	3.47424	0.7639
FiO2 = 30%	21	12	180	3	3.84948	0.7686
FiO2 = 30%	21	13	195	3.25	4.45803	0.7631
FiO2 = 30%	21	14	210	3.5	4.38625	0.7079
FiO2 = 30%	21	15	225	3.75	4.91975	0.7281
FiO2 = 30%	21	16	240	4	5.10737	0.6767
FiO2 = 30%	21	17	255	4.25	5.75018	0.6887
FiO2 = 30%	21	18	270	4.5	5.44672	0.6362
FiO2 = 30%	21	19	285	4.75	5.96064	0.6329
FiO2 = 30%	21	20	300	5	6.21679	0.6395
FiO2 = 30%	21	21	315	5.25	6.25594	0.6062
FiO2 = 30%	21	22	330	5.5	6.46478	0.622
FiO2 = 30%	21	23	345	5.75	6.6263	0.6273
FiO2 = 30%	21	24	360	6	7.4192	0.6296
FiO2 = 30%	21	25	375	6.25	7.336	0.5774
FiO2 = 30%	21	26	390	6.5	7.40778	0.6062
FiO2 = 30%	21	27	405	6.75	7.92497	0.642
FiO2 = 30%	21	28	420	7	8.04407	0.6299
FiO2 = 30%	21	29	435	7.25	7.94618	0.5985
FiO2 = 30%	21	30	450	7.5	8.68688	0.6007
FiO2 = 30%	21	31	465	7.75	8.70646	0.5467
FiO2 = 30%	21	32	480	8	8.4601	0.595
FiO2 = 30%	21	33	495	8.25	8.97402	0.6192
FiO2 = 30%	21	34	510	8.5	9.39821	0.6225
FiO2 = 30%	21	35	525	8.75	9.44879	0.606
FiO2 = 30%	21	36	540	9	9.86319	0.6315
FiO2 = 30%	21	37	555	9.25	10.1324	0.646
FiO2 = 30%	21	38	570	9.5	11.064	0.6595
FiO2 = 30%	21	39	585	9.75	11.2206	0.663
FiO2 = 30%	21	40	600	10	10.9139	0.65
FiO2 = 30%	21	41	615	10.25	12.0886	0.7015
FiO2 = 30%	21	42	630	10.5	12.4344	0.6846
FiO2 = 30%	21	43	645	10.75	12.2811	0.6827
FiO2 = 30%	21	44	660	11	12.981	0.6732
FiO2 = 30%	21	45	675	11.25	13.4525	0.7214
FiO2 = 30%	21	46	690	11.5	14.092	0.7352
FiO2 = 30%	21	47	705	11.75	14.4705	0.7386
FiO2 = 30%	21	48	720	12	14.1459	0.727
FiO2 = 30%	37	1	15	0.25	5.09432	0.9044
FiO2 = 30%	37	2	30	0.5	3.98816	0.8746
FiO2 = 30%	37	3	45	0.75	3.77606	0.8484
FiO2 = 30%	37	4	60	1	3.78585	0.949
FiO2 = 30%	37	5	75	1.25	3.33882	0.9782
FiO2 = 30%	37	6	90	1.5	3.39593	0.96
FiO2 = 30%	37	7	105	1.75	3.26051	0.9291
FiO2 = 30%	37	8	120	2	2.7988	0.7758
FiO2 = 30%	37	9	135	2.25	2.80532	0.7771
FiO2 = 30%	37	10	150	2.5	2.60791	0.7966
FiO2 = 30%	37	11	165	2.75	2.62096	0.7875
FiO2 = 30%	37	12	180	3	2.31098	0.7633
FiO2 = 30%	37	13	195	3.25	2.79064	0.7758
FiO2 = 30%	37	14	210	3.5	2.40887	0.7456
FiO2 = 30%	37	15	225	3.75	2.44802	0.6962
FiO2 = 30%	37	16	240	4	2.1152	0.6894
FiO2 = 30%	37	17	255	4.25	2.48229	0.6686
FiO2 = 30%	37	18	270	4.5	1.93573	0.5974
FiO2 = 30%	37	19	285	4.75	2.18046	0.6159
FiO2 = 30%	37	20	300	5	2.20819	0.5926
FiO2 = 30%	37	21	315	5.25	2.35992	0.5991
FiO2 = 30%	37	22	330	5.5	2.2604	0.5936
FiO2 = 30%	37	23	345	5.75	2.35829	0.6303
FiO2 = 30%	37	24	360	6	2.53449	0.615
FiO2 = 30%	37	25	375	6.25	2.57691	0.6092
FiO2 = 30%	37	26	390	6.5	2.53939	0.5736
FiO2 = 30%	37	27	405	6.75	2.71069	0.5964
FiO2 = 30%	37	28	420	7	2.69112	0.61
FiO2 = 30%	37	29	435	7.25	2.43987	0.5443
FiO2 = 30%	37	30	450	7.5	2.42845	0.5265
FiO2 = 30%	37	31	465	7.75	2.47739	0.5253
FiO2 = 30%	37	32	480	8	2.2914	0.5157
FiO2 = 30%	37	33	495	8.25	2.55244	0.5281
FiO2 = 30%	37	34	510	8.5	2.43008	0.5048
FiO2 = 30%	37	35	525	8.75	3.1773	0.5171
FiO2 = 30%	37	36	540	9	3.06799	0.5249
FiO2 = 30%	37	37	555	9.25	2.89179	0.4995
FiO2 = 30%	37	38	570	9.5	2.96684	0.511
FiO2 = 30%	37	39	585	9.75	3.39266	0.5023
FiO2 = 30%	37	40	600	10	3.15936	0.4786
FiO2 = 30%	37	41	615	10.25	3.34535	0.4787
FiO2 = 30%	37	42	630	10.5	3.21646	0.4782
FiO2 = 30%	37	43	645	10.75	3.61455	0.4782
FiO2 = 30%	37	44	660	11	3.31598	0.4927
FiO2 = 30%	37	45	675	11.25	3.84132	0.4968
FiO2 = 30%	37	46	690	11.5	3.9849	0.5092
FiO2 = 30%	37	47	705	11.75	4.00284	0.4908
FiO2 = 30%	37	48	720	12	3.92453	0.4943
FiO2 = 30%	8	1	15	0.25	1.65765	0.4919
FiO2 = 30%	8	2	30	0.5	1.4439	0.6339
FiO2 = 30%	8	3	45	0.75	1.40848	0.7062
FiO2 = 30%	8	4	60	1	1.61124	0.7988
FiO2 = 30%	8	5	75	1.25	1.43902	0.7675
FiO2 = 30%	8	6	90	1.5	1.14466	0.7529
FiO2 = 30%	8	7	105	1.75	1.25337	0.7472
FiO2 = 30%	8	8	120	2	1.13978	0.7259
FiO2 = 30%	8	9	135	2.25	1.0897	0.6779
FiO2 = 30%	8	10	150	2.5	1.32421	0.7574
FiO2 = 30%	8	11	165	2.75	1.3181	0.7946
FiO2 = 30%	8	12	180	3	1.23505	0.7105
FiO2 = 30%	8	13	195	3.25	1.09458	0.71
FiO2 = 30%	8	14	210	3.5	1.18253	0.71
FiO2 = 30%	8	15	225	3.75	1.10313	0.6909
FiO2 = 30%	8	16	240	4	1.02374	0.668
FiO2 = 30%	8	17	255	4.25	1.02619	0.6281
FiO2 = 30%	8	18	270	4.5	1.16298	0.5983
FiO2 = 30%	8	19	285	4.75	1.05184	0.5806
FiO2 = 30%	8	20	300	5	1.12512	0.5702
FiO2 = 30%	8	21	315	5.25	0.950459	0.5398
FiO2 = 30%	8	22	330	5.5	0.756256	0.5239
FiO2 = 30%	8	23	345	5.75	0.73305	0.4958
FiO2 = 30%	8	24	360	6	0.841754	0.4874
FiO2 = 30%	8	25	375	6.25	0.85519	0.4648
FiO2 = 30%	8	26	390	6.5	1.04817	0.4745
FiO2 = 30%	8	27	405	6.75	1.09092	0.4809
FiO2 = 30%	8	28	420	7	1.11657	0.4753
FiO2 = 30%	8	29	435	7.25	0.91626	0.4468
FiO2 = 30%	8	30	450	7.5	1.06405	0.431
FiO2 = 30%	8	31	465	7.75	1.08848	0.4204
FiO2 = 30%	8	32	480	8	1.05428	0.4288
FiO2 = 30%	8	33	495	8.25	1.09336	0.4217
FiO2 = 30%	8	34	510	8.5	1.21672	0.4332
FiO2 = 30%	8	35	525	8.75	1.11535	0.4291
FiO2 = 30%	8	36	540	9	1.301	0.4349
FiO2 = 30%	8	37	555	9.25	1.16665	0.4249
FiO2 = 30%	8	38	570	9.5	1.47688	0.4423
FiO2 = 30%	8	39	585	9.75	1.29245	0.4423
FiO2 = 30%	8	40	600	10	1.39383	0.4431
FiO2 = 30%	8	41	615	10.25	1.35841	0.4531
FiO2 = 30%	8	42	630	10.5	1.56238	0.4713
FiO2 = 30%	8	43	645	10.75	1.55872	0.4705
FiO2 = 30%	8	44	660	11	1.55383	0.4699
FiO2 = 30%	8	45	675	11.25	1.70651	0.4986
FiO2 = 30%	8	46	690	11.5	1.61979	0.4879
FiO2 = 30%	8	47	705	11.75	1.792	0.4818
FiO2 = 30%	8	48	720	12	1.72361	0.5061
FiO2 = 30%	18	1	15	0.25	8.36802	0.5708
FiO2 = 30%	18	2	30	0.5	5.94232	0.7807
FiO2 = 30%	18	3	45	0.75	5.13742	0.8426
FiO2 = 30%	18	4	60	1	4.75512	0.8308
FiO2 = 30%	18	5	75	1.25	4.19572	0.8453
FiO2 = 30%	18	6	90	1.5	4.55481	0.7976
FiO2 = 30%	18	7	105	1.75	4.17007	0.8299
FiO2 = 30%	18	8	120	2	3.79021	0.8223
FiO2 = 30%	18	9	135	2.25	3.47143	0.7177
FiO2 = 30%	18	10	150	2.5	3.37372	0.705
FiO2 = 30%	18	11	165	2.75	3.26257	0.7102
FiO2 = 30%	18	12	180	3	3.36761	0.709
FiO2 = 30%	18	13	195	3.25	3.12822	0.6817
FiO2 = 30%	18	14	210	3.5	3.24058	0.6658
FiO2 = 30%	18	15	225	3.75	3.48975	0.6792
FiO2 = 30%	18	16	240	4	3.66075	0.6039
FiO2 = 30%	18	17	255	4.25	3.3725	0.6283
FiO2 = 30%	18	18	270	4.5	3.89525	0.6173
FiO2 = 30%	18	19	285	4.75	3.80731	0.6094
FiO2 = 30%	18	20	300	5	3.73403	0.5513
FiO2 = 30%	18	21	315	5.25	4.03694	0.4545
FiO2 = 30%	18	22	330	5.5	3.80976	0.4476
FiO2 = 30%	18	23	345	5.75	4.4571	0.472
FiO2 = 30%	18	24	360	6	4.91268	0.4518
FiO2 = 30%	18	25	375	6.25	4.88459	0.4411
FiO2 = 30%	18	26	390	6.5	5.02749	0.4547
FiO2 = 30%	18	27	405	6.75	5.07391	0.4208
FiO2 = 30%	18	28	420	7	5.01039	0.4274
FiO2 = 30%	18	29	435	7.25	4.90047	0.3988
FiO2 = 30%	18	30	450	7.5	5.44643	0.4107
FiO2 = 30%	18	31	465	7.75	5.3304	0.4376
FiO2 = 30%	18	32	480	8	5.32063	0.4283
FiO2 = 30%	18	33	495	8.25	5.69316	0.4363
FiO2 = 30%	18	34	510	8.5	5.80675	0.4373
FiO2 = 30%	18	35	525	8.75	5.86537	0.4249
FiO2 = 30%	18	36	540	9	6.29042	0.4635
FiO2 = 30%	18	37	555	9.25	6.19271	0.4318
FiO2 = 30%	18	38	570	9.5	6.14996	0.4502
FiO2 = 30%	18	39	585	9.75	6.00217	0.4261
FiO2 = 30%	18	40	600	10	6.12553	0.4575
FiO2 = 30%	18	41	615	10.25	6.37103	0.4466
FiO2 = 30%	18	42	630	10.5	6.31973	0.4316
FiO2 = 30%	18	43	645	10.75	6.25134	0.436
FiO2 = 30%	18	44	660	11	6.8999	0.4716
FiO2 = 30%	18	45	675	11.25	7.26021	0.4512
FiO2 = 30%	18	46	690	11.5	7.44709	0.4817
FiO2 = 30%	18	47	705	11.75	7.20769	0.4804
FiO2 = 30%	18	48	720	12	7.53991	0.505
FiO2 = 30%	22	1	15	0.25	2.59813	0.5488
FiO2 = 30%	22	2	30	0.5	2.28911	0.6711
FiO2 = 30%	22	3	45	0.75	2.25003	0.6857
FiO2 = 30%	22	4	60	1	2.15965	0.7792
FiO2 = 30%	22	5	75	1.25	2.41003	0.765
FiO2 = 30%	22	6	90	1.5	2.38072	0.7853
FiO2 = 30%	22	7	105	1.75	2.25247	0.7968
FiO2 = 30%	22	8	120	2	2.27812	0.7751
FiO2 = 30%	22	9	135	2.25	2.29156	0.7316
FiO2 = 30%	22	10	150	2.5	2.19751	0.699
FiO2 = 30%	22	11	165	2.75	2.47843	0.7603
FiO2 = 30%	22	12	180	3	2.94745	0.7509
FiO2 = 30%	22	13	195	3.25	3.15997	0.7296
FiO2 = 30%	22	14	210	3.5	3.55815	0.6774
FiO2 = 30%	22	15	225	3.75	3.85006	0.6759
FiO2 = 30%	22	16	240	4	4.06014	0.6934
FiO2 = 30%	22	17	255	4.25	4.33007	0.6693
FiO2 = 30%	22	18	270	4.5	4.2458	0.6431
FiO2 = 30%	22	19	285	4.75	4.5768	0.6291
FiO2 = 30%	22	20	300	5	4.43267	0.57
FiO2 = 30%	22	21	315	5.25	4.71848	0.5923
FiO2 = 30%	22	22	330	5.5	4.95909	0.6253
FiO2 = 30%	22	23	345	5.75	5.09467	0.615
FiO2 = 30%	22	24	360	6	5.42811	0.5757
FiO2 = 30%	22	25	375	6.25	5.4904	0.5508
FiO2 = 30%	22	26	390	6.5	5.29498	0.5332
FiO2 = 30%	22	27	405	6.75	5.54292	0.5733
FiO2 = 30%	22	28	420	7	5.56857	0.5165
FiO2 = 30%	22	29	435	7.25	5.53315	0.5005
FiO2 = 30%	22	30	450	7.5	6.75822	0.5559
FiO2 = 30%	22	31	465	7.75	7.25288	0.6101
FiO2 = 30%	22	32	480	8	7.10143	0.5897
FiO2 = 30%	22	33	495	8.25	7.21013	0.5801
FiO2 = 30%	22	34	510	8.5	7.44953	0.5856
FiO2 = 30%	22	35	525	8.75	7.38479	0.5576
FiO2 = 30%	22	36	540	9	7.42266	0.5673
FiO2 = 30%	22	37	555	9.25	7.82816	0.6065
FiO2 = 30%	22	38	570	9.5	7.89045	0.5832
FiO2 = 30%	22	39	585	9.75	7.76221	0.5456
FiO2 = 30%	22	40	600	10	7.82572	0.533
FiO2 = 30%	22	41	615	10.25	8.0016	0.5287
FiO2 = 30%	22	42	630	10.5	8.43764	0.5324
FiO2 = 30%	22	43	645	10.75	8.48772	0.5584
FiO2 = 30%	22	44	660	11	8.64161	0.538
FiO2 = 30%	22	45	675	11.25	8.51947	0.5442
FiO2 = 30%	22	46	690	11.5	9.26941	0.5777
FiO2 = 30%	22	47	705	11.75	9.97416	0.5936
FiO2 = 30%	22	48	720	12	10.9733	0.6421
FiO2 = 30%	26	1	15	0.25	3.938	0.7162
FiO2 = 30%	26	2	30	0.5	3.47265	0.8061
FiO2 = 30%	26	3	45	0.75	2.9047	0.8134
FiO2 = 30%	26	4	60	1	2.92791	0.8257
FiO2 = 30%	26	5	75	1.25	2.82897	0.8182
FiO2 = 30%	26	6	90	1.5	2.94745	0.8363
FiO2 = 30%	26	7	105	1.75	2.96455	0.8397
FiO2 = 30%	26	8	120	2	2.85218	0.8195
FiO2 = 30%	26	9	135	2.25	2.7679	0.767
FiO2 = 30%	26	10	150	2.5	2.94989	0.8209
FiO2 = 30%	26	11	165	2.75	2.83264	0.8019
FiO2 = 30%	26	12	180	3	2.96943	0.8024
FiO2 = 30%	26	13	195	3.25	3.26745	0.793
FiO2 = 30%	26	14	210	3.5	3.16852	0.7282
FiO2 = 30%	26	15	225	3.75	3.38593	0.7155
FiO2 = 30%	26	16	240	4	3.42257	0.7067
FiO2 = 30%	26	17	255	4.25	3.83052	0.717
FiO2 = 30%	26	18	270	4.5	4.23114	0.7482
FiO2 = 30%	26	19	285	4.75	4.07969	0.7719
FiO2 = 30%	26	20	300	5	4.06747	0.7604
FiO2 = 30%	26	21	315	5.25	3.95877	0.7132
FiO2 = 30%	26	22	330	5.5	3.90014	0.6531
FiO2 = 30%	26	23	345	5.75	4.1774	0.6902
FiO2 = 30%	26	24	360	6	4.43267	0.6601
FiO2 = 30%	26	25	375	6.25	4.40336	0.6099
FiO2 = 30%	26	26	390	6.5	4.60122	0.625
FiO2 = 30%	26	27	405	6.75	4.64642	0.6184
FiO2 = 30%	26	28	420	7	4.80642	0.6109
FiO2 = 30%	26	29	435	7.25	5.00429	0.6016
FiO2 = 30%	26	30	450	7.5	4.7368	0.5666
FiO2 = 30%	26	31	465	7.75	4.50962	0.5832
FiO2 = 30%	26	32	480	8	4.79054	0.5877
FiO2 = 30%	26	33	495	8.25	5.12643	0.5778
FiO2 = 30%	26	34	510	8.5	5.1594	0.5551
FiO2 = 30%	26	35	525	8.75	5.35605	0.5501
FiO2 = 30%	26	36	540	9	4.7368	0.5199
FiO2 = 30%	26	37	555	9.25	5.33284	0.5179
FiO2 = 30%	26	38	570	9.5	5.27666	0.5139
FiO2 = 30%	26	39	585	9.75	5.11299	0.5144
FiO2 = 30%	26	40	600	10	5.80552	0.5264
FiO2 = 30%	26	41	615	10.25	5.6956	0.5783
FiO2 = 30%	26	42	630	10.5	5.82873	0.511
FiO2 = 30%	26	43	645	10.75	6.01927	0.5496
FiO2 = 30%	26	44	660	11	6.52615	0.5356
FiO2 = 30%	26	45	675	11.25	6.70447	0.5527
FiO2 = 30%	26	46	690	11.5	6.04003	0.5171
FiO2 = 30%	26	47	705	11.75	6.65318	0.5226
FiO2 = 30%	26	48	720	12	6.85593	0.57
FiO2 = 30%	32	1	15	0.25	7.14051	0.6165
FiO2 = 30%	32	2	30	0.5	6.04858	0.7606
FiO2 = 30%	32	3	45	0.75	4.92367	0.8566
FiO2 = 30%	32	4	60	1	4.89925	0.9659
FiO2 = 30%	32	5	75	1.25	4.6342	0.9189
FiO2 = 30%	32	6	90	1.5	4.37404	0.9381
FiO2 = 30%	32	7	105	1.75	4.2177	0.9915
FiO2 = 30%	32	8	120	2	4.15663	0.9251
FiO2 = 30%	32	9	135	2.25	3.85983	0.8759
FiO2 = 30%	32	10	150	2.5	3.91968	0.9333
FiO2 = 30%	32	11	165	2.75	3.94533	0.9397
FiO2 = 30%	32	12	180	3	4.07358	0.9694
FiO2 = 30%	32	13	195	3.25	4.20549	0.9352
FiO2 = 30%	32	14	210	3.5	3.81098	0.8808
FiO2 = 30%	32	15	225	3.75	3.57036	0.7311
FiO2 = 30%	32	16	240	4	3.96732	0.7927
FiO2 = 30%	32	17	255	4.25	3.75724	0.7462
FiO2 = 30%	32	18	270	4.5	3.83174	0.7364
FiO2 = 30%	32	19	285	4.75	4.12243	0.7143
FiO2 = 30%	32	20	300	5	4.04304	0.7163
FiO2 = 30%	32	21	315	5.25	3.97831	0.5329
FiO2 = 30%	32	22	330	5.5	4.0064	0.5769
FiO2 = 30%	32	23	345	5.75	3.49464	0.5456
FiO2 = 30%	32	24	360	6	3.99297	0.5297
FiO2 = 30%	32	25	375	6.25	4.30687	0.526
FiO2 = 30%	32	26	390	6.5	4.15175	0.493
FiO2 = 30%	32	27	405	6.75	4.23847	0.4729
FiO2 = 30%	32	28	420	7	4.61344	0.5114
FiO2 = 30%	32	29	435	7.25	4.16274	0.4783
FiO2 = 30%	32	30	450	7.5	4.08213	0.4761
FiO2 = 30%	32	31	465	7.75	4.24702	0.488
FiO2 = 30%	32	32	480	8	4.32397	0.4826
FiO2 = 30%	32	33	495	8.25	4.61954	0.4605
FiO2 = 30%	32	34	510	8.5	5.20704	0.4928
FiO2 = 30%	32	35	525	8.75	4.98596	0.5085
FiO2 = 30%	32	36	540	9	5.05558	0.5358
FiO2 = 30%	32	37	555	9.25	4.87237	0.5219
FiO2 = 30%	32	38	570	9.5	5.49162	0.5308
FiO2 = 30%	32	39	585	9.75	5.41345	0.534
FiO2 = 30%	32	40	600	10	5.18017	0.526
FiO2 = 30%	32	41	615	10.25	5.433	0.5274
FiO2 = 30%	32	42	630	10.5	5.88492	0.5568
FiO2 = 30%	32	43	645	10.75	6.41989	0.5939
FiO2 = 30%	32	44	660	11	6.65684	0.567
FiO2 = 30%	32	45	675	11.25	6.80585	0.5921
FiO2 = 30%	32	46	690	11.5	6.85715	0.6116
FiO2 = 30%	32	47	705	11.75	7.06601	0.5691
FiO2 = 30%	32	48	720	12	6.91578	0.583
FiO2 = 30%	38	1	15	0.25	2.00208	0.5421
FiO2 = 30%	38	2	30	0.5	1.97277	0.6304
FiO2 = 30%	38	3	45	0.75	1.83597	0.6733
FiO2 = 30%	38	4	60	1	2.1572	0.7168
FiO2 = 30%	38	5	75	1.25	2.26224	0.7697
FiO2 = 30%	38	6	90	1.5	2.14621	0.7997
FiO2 = 30%	38	7	105	1.75	2.49919	0.7562
FiO2 = 30%	38	8	120	2	2.26713	0.7012
FiO2 = 30%	38	9	135	2.25	2.46622	0.6748
FiO2 = 30%	38	10	150	2.5	2.5395	0.8068
FiO2 = 30%	38	11	165	2.75	2.46133	0.8138
FiO2 = 30%	38	12	180	3	2.54683	0.8575
FiO2 = 30%	38	13	195	3.25	2.6421	0.8337
FiO2 = 30%	38	14	210	3.5	2.64943	0.8357
FiO2 = 30%	38	15	225	3.75	2.87416	0.788
FiO2 = 30%	38	16	240	4	2.64943	0.745
FiO2 = 30%	38	17	255	4.25	2.77767	0.7202
FiO2 = 30%	38	18	270	4.5	2.54439	0.701
FiO2 = 30%	38	19	285	4.75	2.76912	0.6498
FiO2 = 30%	38	20	300	5	2.94745	0.6582
FiO2 = 30%	38	21	315	5.25	2.465	0.4697
FiO2 = 30%	38	22	330	5.5	2.62011	0.4976
FiO2 = 30%	38	23	345	5.75	2.82164	0.5621
FiO2 = 30%	38	24	360	6	3.08302	0.5757
FiO2 = 30%	38	25	375	6.25	2.92058	0.5051
FiO2 = 30%	38	26	390	6.5	2.8534	0.4901
FiO2 = 30%	38	27	405	6.75	2.80088	0.4236
FiO2 = 30%	38	28	420	7	3.24058	0.4721
FiO2 = 30%	38	29	435	7.25	3.51173	0.4351
FiO2 = 30%	38	30	450	7.5	3.36395	0.4521
FiO2 = 30%	38	31	465	7.75	3.64731	0.4024
FiO2 = 30%	38	32	480	8	3.52028	0.393
FiO2 = 30%	38	33	495	8.25	3.51051	0.3764
FiO2 = 30%	38	34	510	8.5	3.44456	0.36
FiO2 = 30%	38	35	525	8.75	3.47509	0.3585
FiO2 = 30%	38	36	540	9	3.69861	0.3435
FiO2 = 30%	38	37	555	9.25	3.76701	0.3686
FiO2 = 30%	38	38	570	9.5	4.05037	0.3812
FiO2 = 30%	38	39	585	9.75	4.47053	0.4068
FiO2 = 30%	38	40	600	10	4.37038	0.4239
FiO2 = 30%	38	41	615	10.25	4.65985	0.4189
FiO2 = 30%	38	42	630	10.5	5.05192	0.4293
FiO2 = 30%	38	43	645	10.75	5.34261	0.4225
FiO2 = 30%	38	44	660	11	5.63453	0.4474
FiO2 = 30%	38	45	675	11.25	5.5588	0.4498
FiO2 = 30%	38	46	690	11.5	5.55269	0.4428
FiO2 = 30%	38	47	705	11.75	6.08522	0.4742
FiO2 = 30%	38	48	720	12	5.91911	0.4534
FiO2 = 60%	11	1	15	0.25	2.54428	0.6117
FiO2 = 60%	11	2	30	0.5	2.26693	0.7057
FiO2 = 60%	11	3	45	0.75	2.75638	0.9253
FiO2 = 60%	11	4	60	1	2.43823	0.9629
FiO2 = 60%	11	5	75	1.25	2.76943	0.982
FiO2 = 60%	11	6	90	1.5	2.31587	0.949
FiO2 = 60%	11	7	105	1.75	2.72864	0.9786
FiO2 = 60%	11	8	120	2	2.7629	0.8965
FiO2 = 60%	11	9	135	2.25	2.20167	0.8521
FiO2 = 60%	11	10	150	2.5	2.42192	0.8774
FiO2 = 60%	11	11	165	2.75	2.13151	0.831
FiO2 = 60%	11	12	180	3	2.36971	0.8127
FiO2 = 60%	11	13	195	3.25	2.00426	0.7889
FiO2 = 60%	11	14	210	3.5	2.12172	0.8233
FiO2 = 60%	11	15	225	3.75	2.12499	0.8187
FiO2 = 60%	11	16	240	4	2.27508	0.8141
FiO2 = 60%	11	17	255	4.25	2.43171	0.7909
FiO2 = 60%	11	18	270	4.5	2.58344	0.8095
FiO2 = 60%	11	19	285	4.75	2.43171	0.7989
FiO2 = 60%	11	20	300	5	2.46597	0.7662
FiO2 = 60%	11	21	315	5.25	2.48881	0.7248
FiO2 = 60%	11	22	330	5.5	2.45129	0.7018
FiO2 = 60%	11	23	345	5.75	2.65849	0.6939
FiO2 = 60%	11	24	360	6	2.75311	0.7622
FiO2 = 60%	11	25	375	6.25	2.57854	0.6621
FiO2 = 60%	11	26	390	6.5	2.52797	0.6686
FiO2 = 60%	11	27	405	6.75	2.851	0.667
FiO2 = 60%	11	28	420	7	2.7319	0.6556
FiO2 = 60%	11	29	435	7.25	2.7368	0.6425
FiO2 = 60%	11	30	450	7.5	2.76943	0.6242
FiO2 = 60%	11	31	465	7.75	2.96195	0.6353
FiO2 = 60%	11	32	480	8	2.90811	0.5916
FiO2 = 60%	11	33	495	8.25	3.05168	0.6029
FiO2 = 60%	11	34	510	8.5	3.11857	0.6055
FiO2 = 60%	11	35	525	8.75	3.26704	0.6097
FiO2 = 60%	11	36	540	9	3.23767	0.6009
FiO2 = 60%	11	37	555	9.25	3.53623	0.6062
FiO2 = 60%	11	38	570	9.5	3.52808	0.6083
FiO2 = 60%	11	39	585	9.75	3.43182	0.5659
FiO2 = 60%	11	40	600	10	3.39266	0.5892
FiO2 = 60%	11	41	615	10.25	3.59007	0.5936
FiO2 = 60%	11	42	630	10.5	3.67002	0.5899
FiO2 = 60%	11	43	645	10.75	4.07137	0.6154
FiO2 = 60%	11	44	660	11	3.87069	0.61
FiO2 = 60%	11	45	675	11.25	4.5494	0.702
FiO2 = 60%	11	46	690	11.5	4.32914	0.7004
FiO2 = 60%	11	47	705	11.75	4.32588	0.6469
FiO2 = 60%	11	48	720	12	4.67828	0.6762
FiO2 = 60%	13	1	15	0.25	7.3001	0.9637
FiO2 = 60%	13	2	30	0.5	5.4353	1.0064
FiO2 = 60%	13	3	45	0.75	5.00458	1.0351
FiO2 = 60%	13	4	60	1	4.83817	1.1671
FiO2 = 60%	13	5	75	1.25	4.82838	1.1225
FiO2 = 60%	13	6	90	1.5	4.44172	1.1511
FiO2 = 60%	13	7	105	1.75	4.27204	1.2208
FiO2 = 60%	13	8	120	2	4.22146	1.2005
FiO2 = 60%	13	9	135	2.25	4.23778	1.1921
FiO2 = 60%	13	10	150	2.5	3.90169	1.1635
FiO2 = 60%	13	11	165	2.75	3.94574	1.1364
FiO2 = 60%	13	12	180	3	4.08442	1.0958
FiO2 = 60%	13	13	195	3.25	3.60965	1.0853
FiO2 = 60%	13	14	210	3.5	3.36003	1.0223
FiO2 = 60%	13	15	225	3.75	3.61291	0.9696
FiO2 = 60%	13	16	240	4	3.71896	1.0035
FiO2 = 60%	13	17	255	4.25	3.8919	0.9759
FiO2 = 60%	13	18	270	4.5	4.02732	0.952
FiO2 = 60%	13	19	285	4.75	3.84459	0.9418
FiO2 = 60%	13	20	300	5	3.75159	0.9059
FiO2 = 60%	13	21	315	5.25	3.68796	0.8026
FiO2 = 60%	13	22	330	5.5	3.42856	0.7621
FiO2 = 60%	13	23	345	5.75	3.65533	0.7507
FiO2 = 60%	13	24	360	6	4.09094	0.7978
FiO2 = 60%	13	25	375	6.25	3.85275	0.7516
FiO2 = 60%	13	26	390	6.5	3.95553	0.7521
FiO2 = 60%	13	27	405	6.75	4.08605	0.7417
FiO2 = 60%	13	28	420	7	4.19373	0.7298
FiO2 = 60%	13	29	435	7.25	4.6375	0.7116
FiO2 = 60%	13	30	450	7.5	4.53471	0.6734
FiO2 = 60%	13	31	465	7.75	4.52329	0.6488
FiO2 = 60%	13	32	480	8	4.32425	0.7017
FiO2 = 60%	13	33	495	8.25	4.72397	0.712
FiO2 = 60%	13	34	510	8.5	4.38788	0.6414
FiO2 = 60%	13	35	525	8.75	4.6685	0.6739
FiO2 = 60%	13	36	540	9	4.56245	0.6586
FiO2 = 60%	13	37	555	9.25	4.71418	0.6905
FiO2 = 60%	13	38	570	9.5	4.89038	0.6561
FiO2 = 60%	13	39	585	9.75	4.77454	0.6691
FiO2 = 60%	13	40	600	10	4.85612	0.6462
FiO2 = 60%	13	41	615	10.25	4.48414	0.5873
FiO2 = 60%	13	42	630	10.5	4.53797	0.6161
FiO2 = 60%	13	43	645	10.75	4.7207	0.6277
FiO2 = 60%	13	44	660	11	4.71581	0.6218
FiO2 = 60%	13	45	675	11.25	5.16937	0.6416
FiO2 = 60%	13	46	690	11.5	5.7045	0.6505
FiO2 = 60%	13	47	705	11.75	5.33415	0.6476
FiO2 = 60%	13	48	720	12	5.59029	0.636
FiO2 = 60%	19	1	15	0.25	3.01252	0.7008
FiO2 = 60%	19	2	30	0.5	2.7058	0.6679
FiO2 = 60%	19	3	45	0.75	2.50186	0.6848
FiO2 = 60%	19	4	60	1	2.913	0.7377
FiO2 = 60%	19	5	75	1.25	2.87548	0.7132
FiO2 = 60%	19	6	90	1.5	2.86732	0.7113
FiO2 = 60%	19	7	105	1.75	3.24746	0.7809
FiO2 = 60%	19	8	120	2	3.36493	0.7773
FiO2 = 60%	19	9	135	2.25	3.36166	0.7713
FiO2 = 60%	19	10	150	2.5	3.38777	0.766
FiO2 = 60%	19	11	165	2.75	3.9849	0.7727
FiO2 = 60%	19	12	180	3	3.40571	0.6246
FiO2 = 60%	19	13	195	3.25	3.48566	0.6421
FiO2 = 60%	19	14	210	3.5	3.5346	0.6404
FiO2 = 60%	19	15	225	3.75	3.949	0.6202
FiO2 = 60%	19	16	240	4	4.3112	0.6164
FiO2 = 60%	19	17	255	4.25	4.36504	0.6195
FiO2 = 60%	19	18	270	4.5	4.41724	0.6135
FiO2 = 60%	19	19	285	4.75	4.85285	0.6123
FiO2 = 60%	19	20	300	5	5.30478	0.6523
FiO2 = 60%	19	21	315	5.25	6.01285	0.6709
FiO2 = 60%	19	22	330	5.5	5.56745	0.6171
FiO2 = 60%	19	23	345	5.75	6.29347	0.6504
FiO2 = 60%	19	24	360	6	6.21026	0.6312
FiO2 = 60%	19	25	375	6.25	6.45988	0.6043
FiO2 = 60%	19	26	390	6.5	7.16469	0.6256
FiO2 = 60%	19	27	405	6.75	7.35231	0.5881
FiO2 = 60%	19	28	420	7	7.46652	0.5997
FiO2 = 60%	19	29	435	7.25	8.1077	0.6176
FiO2 = 60%	19	30	450	7.5	8.56125	0.6088
FiO2 = 60%	19	31	465	7.75	8.5172	0.635
FiO2 = 60%	19	32	480	8	8.51231	0.5695
FiO2 = 60%	19	33	495	8.25	9.23017	0.6651
FiO2 = 60%	19	34	510	8.5	9.43248	0.6421
FiO2 = 60%	19	35	525	8.75	9.81914	0.6427
FiO2 = 60%	19	36	540	9	10.0769	0.6407
FiO2 = 60%	19	37	555	9.25	10.7834	0.7241
FiO2 = 60%	19	38	570	9.5	10.9106	0.667
FiO2 = 60%	19	39	585	9.75	11.0085	0.6621
FiO2 = 60%	19	40	600	10	11.312	0.6915
FiO2 = 60%	19	41	615	10.25	11.821	0.6944
FiO2 = 60%	19	42	630	10.5	12.4964	0.7122
FiO2 = 60%	19	43	645	10.75	12.6547	0.7236
FiO2 = 60%	19	44	660	11	13.0952	0.7163
FiO2 = 60%	19	45	675	11.25	13.2975	0.7523
FiO2 = 60%	19	46	690	11.5	13.5308	0.7266
FiO2 = 60%	19	47	705	11.75	13.8163	0.737
FiO2 = 60%	19	48	720	12	14.0757	0.7602
FiO2 = 60%	23	1	15	0.25	6.77966	0.813
FiO2 = 60%	23	2	30	0.5	6.23474	0.9673
FiO2 = 60%	23	3	45	0.75	5.95085	0.9313
FiO2 = 60%	23	4	60	1	5.31294	1.0316
FiO2 = 60%	23	5	75	1.25	5.76649	1.0322
FiO2 = 60%	23	6	90	1.5	5.4973	0.986
FiO2 = 60%	23	7	105	1.75	5.10247	0.9786
FiO2 = 60%	23	8	120	2	5.3162	1.0409
FiO2 = 60%	23	9	135	2.25	4.85285	1.0062
FiO2 = 60%	23	10	150	2.5	4.76312	1.0489
FiO2 = 60%	23	11	165	2.75	4.79575	1.0055
FiO2 = 60%	23	12	180	3	4.83164	1.0704
FiO2 = 60%	23	13	195	3.25	4.3944	0.9496
FiO2 = 60%	23	14	210	3.5	4.89201	0.9469
FiO2 = 60%	23	15	225	3.75	4.88222	0.9349
FiO2 = 60%	23	16	240	4	5.24605	0.9503
FiO2 = 60%	23	17	255	4.25	5.35536	0.9145
FiO2 = 60%	23	18	270	4.5	5.43041	0.9091
FiO2 = 60%	23	19	285	4.75	5.88723	0.948
FiO2 = 60%	23	20	300	5	6.31305	0.8941
FiO2 = 60%	23	21	315	5.25	5.20363	0.6488
FiO2 = 60%	23	22	330	5.5	4.76149	0.65
FiO2 = 60%	23	23	345	5.75	4.61955	0.6246
FiO2 = 60%	23	24	360	6	5.42225	0.6488
FiO2 = 60%	23	25	375	6.25	5.14326	0.609
FiO2 = 60%	23	26	390	6.5	5.67513	0.5962
FiO2 = 60%	23	27	405	6.75	6.02264	0.5966
FiO2 = 60%	23	28	420	7	5.64903	0.5827
FiO2 = 60%	23	29	435	7.25	5.71266	0.5738
FiO2 = 60%	23	30	450	7.5	5.8546	0.5666
FiO2 = 60%	23	31	465	7.75	6.11074	0.5748
FiO2 = 60%	23	32	480	8	6.27389	0.5394
FiO2 = 60%	23	33	495	8.25	6.68992	0.5656
FiO2 = 60%	23	34	510	8.5	6.7405	0.5669
FiO2 = 60%	23	35	525	8.75	7.29684	0.5904
FiO2 = 60%	23	36	540	9	6.8596	0.5678
FiO2 = 60%	23	37	555	9.25	7.61172	0.5964
FiO2 = 60%	23	38	570	9.5	7.74224	0.5851
FiO2 = 60%	23	39	585	9.75	7.34742	0.5871
FiO2 = 60%	23	40	600	10	8.09628	0.6086
FiO2 = 60%	23	41	615	10.25	8.26106	0.6067
FiO2 = 60%	23	42	630	10.5	8.48947	0.6116
FiO2 = 60%	23	43	645	10.75	8.68362	0.6533
FiO2 = 60%	23	44	660	11	9.26443	0.6296
FiO2 = 60%	23	45	675	11.25	9.30032	0.6206
FiO2 = 60%	23	46	690	11.5	9.45532	0.6458
FiO2 = 60%	23	47	705	11.75	9.67067	0.6388
FiO2 = 60%	23	48	720	12	10.6186	0.6617
FiO2 = 60%	35	1	15	0.25	3.87069	0.8789
FiO2 = 60%	35	2	30	0.5	3.20504	0.7862
FiO2 = 60%	35	3	45	0.75	2.84448	0.8149
FiO2 = 60%	35	4	60	1	2.33871	0.7814
FiO2 = 60%	35	5	75	1.25	2.4986	0.8329
FiO2 = 60%	35	6	90	1.5	2.85916	0.8388
FiO2 = 60%	35	7	105	1.75	2.27508	0.739
FiO2 = 60%	35	8	120	2	2.15435	0.757
FiO2 = 60%	35	9	135	2.25	2.47576	0.7543
FiO2 = 60%	35	10	150	2.5	2.54918	0.7931
FiO2 = 60%	35	11	165	2.75	2.04341	0.7248
FiO2 = 60%	35	12	180	3	2.34524	0.7011
FiO2 = 60%	35	13	195	3.25	2.48555	0.6963
FiO2 = 60%	35	14	210	3.5	2.5606	0.6951
FiO2 = 60%	35	15	225	3.75	3.03047	0.7031
FiO2 = 60%	35	16	240	4	2.41539	0.5933
FiO2 = 60%	35	17	255	4.25	2.70254	0.605
FiO2 = 60%	35	18	270	4.5	2.51655	0.5734
FiO2 = 60%	35	19	285	4.75	2.64217	0.6136
FiO2 = 60%	35	20	300	5	2.59486	0.5881
FiO2 = 60%	35	21	315	5.25	2.44802	0.552
FiO2 = 60%	35	22	330	5.5	2.87221	0.563
FiO2 = 60%	35	23	345	5.75	2.64544	0.5535
FiO2 = 60%	35	24	360	6	2.99784	0.5871
FiO2 = 60%	35	25	375	6.25	2.88853	0.4862
FiO2 = 60%	35	26	390	6.5	3.02394	0.498
FiO2 = 60%	35	27	405	6.75	2.92279	0.4805
FiO2 = 60%	35	28	420	7	3.18057	0.5032
FiO2 = 60%	35	29	435	7.25	2.81674	0.484
FiO2 = 60%	35	30	450	7.5	3.33067	0.4972
FiO2 = 60%	35	31	465	7.75	3.4514	0.4888
FiO2 = 60%	35	32	480	8	3.74996	0.492
FiO2 = 60%	35	33	495	8.25	3.10552	0.4857
FiO2 = 60%	35	34	510	8.5	3.33393	0.5063
FiO2 = 60%	35	35	525	8.75	3.64228	0.4887
FiO2 = 60%	35	36	540	9	4.18231	0.5078
FiO2 = 60%	35	37	555	9.25	3.60149	0.505
FiO2 = 60%	35	38	570	9.5	4.39603	0.5152
FiO2 = 60%	35	39	585	9.75	4.7827	0.5454
FiO2 = 60%	35	40	600	10	4.87733	0.5376
FiO2 = 60%	35	41	615	10.25	3.64881	0.4417
FiO2 = 60%	35	42	630	10.5	4.77781	0.5048
FiO2 = 60%	35	43	645	10.75	5.07637	0.5308
FiO2 = 60%	35	44	660	11	4.8757	0.5521
FiO2 = 60%	35	45	675	11.25	4.99643	0.5427
FiO2 = 60%	35	46	690	11.5	5.12531	0.5632
FiO2 = 60%	35	47	705	11.75	5.26073	0.5608
FiO2 = 60%	35	48	720	12	5.41246	0.5743
FiO2 = 60%	39	1	15	0.25	5.45325	0.7975
FiO2 = 60%	39	2	30	0.5	5.24115	0.9008
FiO2 = 60%	39	3	45	0.75	4.81207	0.952
FiO2 = 60%	39	4	60	1	4.59018	0.9891
FiO2 = 60%	39	5	75	1.25	4.94585	1.0392
FiO2 = 60%	39	6	90	1.5	4.8398	1.0024
FiO2 = 60%	39	7	105	1.75	5.23463	0.996
FiO2 = 60%	39	8	120	2	5.15794	1.0335
FiO2 = 60%	39	9	135	2.25	5.29499	0.927
FiO2 = 60%	39	10	150	2.5	5.20526	0.9835
FiO2 = 60%	39	11	165	2.75	5.77465	0.9835
FiO2 = 60%	39	12	180	3	5.76813	1.0326
FiO2 = 60%	39	13	195	3.25	5.36678	0.9941
FiO2 = 60%	39	14	210	3.5	4.7566	0.8564
FiO2 = 60%	39	15	225	3.75	5.11879	0.8301
FiO2 = 60%	39	16	240	4	5.33252	0.8263
FiO2 = 60%	39	17	255	4.25	6.07322	0.8569
FiO2 = 60%	39	18	270	4.5	6.52025	0.8709
FiO2 = 60%	39	19	285	4.75	6.56919	0.8412
FiO2 = 60%	39	20	300	5	6.84002	0.8499
FiO2 = 60%	39	21	315	5.25	7.20221	0.8427
FiO2 = 60%	39	22	330	5.5	7.51383	0.7814
FiO2 = 60%	39	23	345	5.75	8.29043	0.8042
FiO2 = 60%	39	24	360	6	8.35079	0.7352
FiO2 = 60%	39	25	375	6.25	8.26106	0.7649
FiO2 = 60%	39	26	390	6.5	8.73419	0.7955
FiO2 = 60%	39	27	405	6.75	9.62826	0.7789
FiO2 = 60%	39	28	420	7	9.3819	0.7586
FiO2 = 60%	39	29	435	7.25	9.63641	0.7471
FiO2 = 60%	39	30	450	7.5	10.5191	0.7793
FiO2 = 60%	39	31	465	7.75	10.9204	0.8085
FiO2 = 60%	39	32	480	8	11.6383	0.7896
FiO2 = 60%	39	33	495	8.25	11.2075	0.7584
FiO2 = 60%	39	34	510	8.5	12.361	0.7988
FiO2 = 60%	39	35	525	8.75	12.5878	0.82
FiO2 = 60%	39	36	540	9	12.8407	0.8
FiO2 = 60%	39	37	555	9.25	13.0201	0.7606
FiO2 = 60%	39	38	570	9.5	14.0056	0.802
FiO2 = 60%	39	39	585	9.75	15.1949	0.8037
FiO2 = 60%	39	40	600	10	13.7935	0.7604
FiO2 = 60%	39	41	615	10.25	15.3777	0.8195
FiO2 = 60%	39	42	630	10.5	16.5311	0.8462
FiO2 = 60%	39	43	645	10.75	16.1053	0.8636
FiO2 = 60%	39	44	660	11	17.1348	0.8677
FiO2 = 60%	39	45	675	11.25	16.8395	0.8301
FiO2 = 60%	39	46	690	11.5	17.7009	0.8701
FiO2 = 60%	39	47	705	11.75	17.9	0.8916
FiO2 = 60%	39	48	720	12	18.2458	0.8823
FiO2 = 60%	12	1	15	0.25	1.92391	0.4575
FiO2 = 60%	12	2	30	0.5	1.80422	0.6982
FiO2 = 60%	12	3	45	0.75	2.03751	0.7604
FiO2 = 60%	12	4	60	1	1.81399	0.8114
FiO2 = 60%	12	5	75	1.25	1.59658	0.8416
FiO2 = 60%	12	6	90	1.5	1.65887	0.7876
FiO2 = 60%	12	7	105	1.75	1.73338	0.8017
FiO2 = 60%	12	8	120	2	1.55994	0.7751
FiO2 = 60%	12	9	135	2.25	1.25092	0.7145
FiO2 = 60%	12	10	150	2.5	1.4549	0.6723
FiO2 = 60%	12	11	165	2.75	1.45368	0.7257
FiO2 = 60%	12	12	180	3	1.15688	0.6506
FiO2 = 60%	12	13	195	3.25	1.1813	0.6607
FiO2 = 60%	12	14	210	3.5	1.29123	0.6582
FiO2 = 60%	12	15	225	3.75	1.49887	0.6229
FiO2 = 60%	12	16	240	4	1.65765	0.6317
FiO2 = 60%	12	17	255	4.25	1.58925	0.6026
FiO2 = 60%	12	18	270	4.5	1.57582	0.5603
FiO2 = 60%	12	19	285	4.75	1.34253	0.5406
FiO2 = 60%	12	20	300	5	1.47566	0.5035
FiO2 = 60%	12	21	315	5.25	1.58192	0.4726
FiO2 = 60%	12	22	330	5.5	1.55749	0.516
FiO2 = 60%	12	23	345	5.75	1.5636	0.4812
FiO2 = 60%	12	24	360	6	1.69307	0.4664
FiO2 = 60%	12	25	375	6.25	1.66864	0.4559
FiO2 = 60%	12	26	390	6.5	1.73216	0.449
FiO2 = 60%	12	27	405	6.75	2.32698	0.4466
FiO2 = 60%	12	28	420	7	2.26591	0.4469
FiO2 = 60%	12	29	435	7.25	2.45156	0.4501
FiO2 = 60%	12	30	450	7.5	2.44545	0.4577
FiO2 = 60%	12	31	465	7.75	2.54561	0.4176
FiO2 = 60%	12	32	480	8	2.46866	0.4241
FiO2 = 60%	12	33	495	8.25	2.51629	0.4255
FiO2 = 60%	12	34	510	8.5	2.63477	0.4313
FiO2 = 60%	12	35	525	8.75	2.73981	0.4398
FiO2 = 60%	12	36	540	9	2.84485	0.4392
FiO2 = 60%	12	37	555	9.25	2.76057	0.4274
FiO2 = 60%	12	38	570	9.5	2.69462	0.4466
FiO2 = 60%	12	39	585	9.75	2.77889	0.4555
FiO2 = 60%	12	40	600	10	2.82653	0.4572
FiO2 = 60%	12	41	615	10.25	2.81432	0.4734
FiO2 = 60%	12	42	630	10.5	2.67385	0.4813
FiO2 = 60%	12	43	645	10.75	3.00241	0.4521
FiO2 = 60%	12	44	660	11	2.85462	0.4672
FiO2 = 60%	12	45	675	11.25	3.0818	0.4815
FiO2 = 60%	12	46	690	11.5	2.75691	0.5181
FiO2 = 60%	12	47	705	11.75	2.83508	0.501
FiO2 = 60%	12	48	720	12	2.58958	0.539
FiO2 = 60%	14	1	15	0.25	2.86317	0.4817
FiO2 = 60%	14	2	30	0.5	3.03295	0.7204
FiO2 = 60%	14	3	45	0.75	2.74592	0.7589
FiO2 = 60%	14	4	60	1	2.46988	0.7731
FiO2 = 60%	14	5	75	1.25	2.39293	0.743
FiO2 = 60%	14	6	90	1.5	2.53828	0.8185
FiO2 = 60%	14	7	105	1.75	2.52362	0.8119
FiO2 = 60%	14	8	120	2	2.72515	0.7839
FiO2 = 60%	14	9	135	2.25	2.60179	0.8163
FiO2 = 60%	14	10	150	2.5	2.89126	0.841
FiO2 = 60%	14	11	165	2.75	2.58713	0.7997
FiO2 = 60%	14	12	180	3	2.46011	0.7998
FiO2 = 60%	14	13	195	3.25	2.68363	0.7724
FiO2 = 60%	14	14	210	3.5	3.02195	0.7363
FiO2 = 60%	14	15	225	3.75	2.89981	0.762
FiO2 = 60%	14	16	240	4	3.41891	0.7399
FiO2 = 60%	14	17	255	4.25	3.79632	0.7244
FiO2 = 60%	14	18	270	4.5	3.78655	0.7012
FiO2 = 60%	14	19	285	4.75	4.11877	0.6832
FiO2 = 60%	14	20	300	5	3.95022	0.6563
FiO2 = 60%	14	21	315	5.25	3.03539	0.4693
FiO2 = 60%	14	22	330	5.5	3.58013	0.4653
FiO2 = 60%	14	23	345	5.75	3.78044	0.4686
FiO2 = 60%	14	24	360	6	3.63143	0.4626
FiO2 = 60%	14	25	375	6.25	3.778	0.4594
FiO2 = 60%	14	26	390	6.5	3.77067	0.4277
FiO2 = 60%	14	27	405	6.75	3.92213	0.4449
FiO2 = 60%	14	28	420	7	4.16396	0.4343
FiO2 = 60%	14	29	435	7.25	4.41679	0.4304
FiO2 = 60%	14	30	450	7.5	3.99297	0.3951
FiO2 = 60%	14	31	465	7.75	4.47176	0.4032
FiO2 = 60%	14	32	480	8	4.56825	0.3768
FiO2 = 60%	14	33	495	8.25	4.76978	0.4239
FiO2 = 60%	14	34	510	8.5	4.68916	0.4048
FiO2 = 60%	14	35	525	8.75	4.50962	0.3948
FiO2 = 60%	14	36	540	9	4.7539	0.4054
FiO2 = 60%	14	37	555	9.25	5.06658	0.3998
FiO2 = 60%	14	38	570	9.5	4.91879	0.3873
FiO2 = 60%	14	39	585	9.75	4.8797	0.4101
FiO2 = 60%	14	40	600	10	5.17162	0.4096
FiO2 = 60%	14	41	615	10.25	5.24857	0.4181
FiO2 = 60%	14	42	630	10.5	5.43666	0.4356
FiO2 = 60%	14	43	645	10.75	5.1704	0.4286
FiO2 = 60%	14	44	660	11	5.43666	0.3969
FiO2 = 60%	14	45	675	11.25	6.00583	0.4723
FiO2 = 60%	14	46	690	11.5	5.93499	0.4482
FiO2 = 60%	14	47	705	11.75	6.01194	0.4509
FiO2 = 60%	14	48	720	12	6.01438	0.4634
FiO2 = 60%	20	1	15	0.25	2.64332	0.5969
FiO2 = 60%	20	2	30	0.5	2.26469	0.6627
FiO2 = 60%	20	3	45	0.75	2.01063	0.6378
FiO2 = 60%	20	4	60	1	2.40515	0.617
FiO2 = 60%	20	5	75	1.25	2.52484	0.6836
FiO2 = 60%	20	6	90	1.5	2.14377	0.6525
FiO2 = 60%	20	7	105	1.75	2.50042	0.6963
FiO2 = 60%	20	8	120	2	2.25247	0.6388
FiO2 = 60%	20	9	135	2.25	2.16697	0.5933
FiO2 = 60%	20	10	150	2.5	2.41736	0.6637
FiO2 = 60%	20	11	165	2.75	2.89737	0.725
FiO2 = 60%	20	12	180	3	3.10867	0.6065
FiO2 = 60%	20	13	195	3.25	2.68973	0.5959
FiO2 = 60%	20	14	210	3.5	2.79844	0.5726
FiO2 = 60%	20	15	225	3.75	3.11844	0.5318
FiO2 = 60%	20	16	240	4	2.90836	0.4869
FiO2 = 60%	20	17	255	4.25	3.44456	0.5101
FiO2 = 60%	20	18	270	4.5	3.59601	0.467
FiO2 = 60%	20	19	285	4.75	3.58258	0.4476
FiO2 = 60%	20	20	300	5	3.8696	0.4463
FiO2 = 60%	20	21	315	5.25	3.75479	0.4294
FiO2 = 60%	20	22	330	5.5	4.19938	0.403
FiO2 = 60%	20	23	345	5.75	4.15908	0.3899
FiO2 = 60%	20	24	360	6	4.40702	0.3954
FiO2 = 60%	20	25	375	6.25	4.56336	0.3998
FiO2 = 60%	20	26	390	6.5	4.68794	0.4082
FiO2 = 60%	20	27	405	6.75	4.85039	0.4255
FiO2 = 60%	20	28	420	7	5.04948	0.4184
FiO2 = 60%	20	29	435	7.25	5.38536	0.4228
FiO2 = 60%	20	30	450	7.5	5.43422	0.3781
FiO2 = 60%	20	31	465	7.75	5.38903	0.3653
FiO2 = 60%	20	32	480	8	5.46964	0.3879
FiO2 = 60%	20	33	495	8.25	5.38048	0.3837
FiO2 = 60%	20	34	510	8.5	5.11788	0.3827
FiO2 = 60%	20	35	525	8.75	5.64796	0.3905
FiO2 = 60%	20	36	540	9	5.6614	0.3625
FiO2 = 60%	20	37	555	9.25	6.7118	0.3966
FiO2 = 60%	20	38	570	9.5	6.73379	0.4096
FiO2 = 60%	20	39	585	9.75	6.60676	0.4002
FiO2 = 60%	20	40	600	10	6.81929	0.42
FiO2 = 60%	20	41	615	10.25	6.97318	0.369
FiO2 = 60%	20	42	630	10.5	7.32617	0.4225
FiO2 = 60%	20	43	645	10.75	7.86603	0.4613
FiO2 = 60%	20	44	660	11	8.25565	0.4504
FiO2 = 60%	20	45	675	11.25	8.2581	0.4558
FiO2 = 60%	20	46	690	11.5	7.33594	0.3336
FiO2 = 60%	20	47	705	11.75	8.43398	0.486
FiO2 = 60%	20	48	720	12	8.20802	0.4403
FiO2 = 60%	40	1	15	0.25	4.30198	0.5917
FiO2 = 60%	40	2	30	0.5	3.83907	0.5728
FiO2 = 60%	40	3	45	0.75	3.67418	0.6344
FiO2 = 60%	40	4	60	1	3.6241	0.7055
FiO2 = 60%	40	5	75	1.25	3.42379	0.7274
FiO2 = 60%	40	6	90	1.5	3.59357	0.6919
FiO2 = 60%	40	7	105	1.75	3.53494	0.6764
FiO2 = 60%	40	8	120	2	3.09035	0.7008
FiO2 = 60%	40	9	135	2.25	3.13677	0.6175
FiO2 = 60%	40	10	150	2.5	2.81187	0.5993
FiO2 = 60%	40	11	165	2.75	3.0305	0.6166
FiO2 = 60%	40	12	180	3	3.04882	0.6009
FiO2 = 60%	40	13	195	3.25	3.14776	0.5665
FiO2 = 60%	40	14	210	3.5	3.05615	0.5587
FiO2 = 60%	40	15	225	3.75	3.39692	0.5363
FiO2 = 60%	40	16	240	4	3.48853	0.5134
FiO2 = 60%	40	17	255	4.25	3.47387	0.5048
FiO2 = 60%	40	18	270	4.5	4.12976	0.5264
FiO2 = 60%	40	19	285	4.75	4.38992	0.5273
FiO2 = 60%	40	20	300	5	4.81497	0.475
FiO2 = 60%	40	21	315	5.25	5.07391	0.4604
FiO2 = 60%	40	22	330	5.5	5.39513	0.4855
FiO2 = 60%	40	23	345	5.75	6.00339	0.4907
FiO2 = 60%	40	24	360	6	5.92034	0.4352
FiO2 = 60%	40	25	375	6.25	5.90201	0.4113
FiO2 = 60%	40	26	390	6.5	5.77743	0.4038
FiO2 = 60%	40	27	405	6.75	5.924	0.4054
FiO2 = 60%	40	28	420	7	6.02782	0.3954
FiO2 = 60%	40	29	435	7.25	6.08522	0.4302
FiO2 = 60%	40	30	450	7.5	6.05103	0.3944
FiO2 = 60%	40	31	465	7.75	6.15973	0.37
FiO2 = 60%	40	32	480	8	6.60798	0.4076
FiO2 = 60%	40	33	495	8.25	6.64218	0.4231
FiO2 = 60%	40	34	510	8.5	6.54447	0.3876
FiO2 = 60%	40	35	525	8.75	7.25655	0.4233
FiO2 = 60%	40	36	540	9	7.64984	0.4605
FiO2 = 60%	40	37	555	9.25	7.94297	0.4471
FiO2 = 60%	40	38	570	9.5	8.19214	0.4705
FiO2 = 60%	40	39	585	9.75	8.57199	0.4469
FiO2 = 60%	40	40	600	10	8.39367	0.4491
FiO2 = 60%	40	41	615	10.25	8.71001	0.497
FiO2 = 60%	40	42	630	10.5	8.91887	0.4766
FiO2 = 60%	40	43	645	10.75	9.52591	0.5255
FiO2 = 60%	40	44	660	11	9.17537	0.5268
FiO2 = 60%	40	45	675	11.25	9.62728	0.4914
FiO2 = 60%	40	46	690	11.5	10.3479	0.5393
FiO2 = 60%	40	47	705	11.75	10.8939	0.5566
FiO2 = 60%	40	48	720	12	11.6682	0.5627
FiO2 = 93%	9	1	15	0.25	3.63576	1.1046
FiO2 = 93%	9	2	30	0.5	3.54765	1.1661
FiO2 = 93%	9	3	45	0.75	3.51339	1.2591
FiO2 = 93%	9	4	60	1	3.5036	1.3432
FiO2 = 93%	9	5	75	1.25	3.47913	1.3013
FiO2 = 93%	9	6	90	1.5	3.05168	1.2842
FiO2 = 93%	9	7	105	1.75	3.13325	1.3089
FiO2 = 93%	9	8	120	2	3.11041	1.2776
FiO2 = 93%	9	9	135	2.25	3.07289	1.3124
FiO2 = 93%	9	10	150	2.5	3.11531	1.2883
FiO2 = 93%	9	11	165	2.75	3.07452	1.2815
FiO2 = 93%	9	12	180	3	3.2083	1.3338
FiO2 = 93%	9	13	195	3.25	3.20015	1.1025
FiO2 = 93%	9	14	210	3.5	3.73854	1.1042
FiO2 = 93%	9	15	225	3.75	3.61781	1.1082
FiO2 = 93%	9	16	240	4	3.85601	1.0838
FiO2 = 93%	9	17	255	4.25	3.46934	1.0059
FiO2 = 93%	9	18	270	4.5	4.16599	1.0767
FiO2 = 93%	9	19	285	4.75	3.41387	0.9868
FiO2 = 93%	9	20	300	5	3.60802	0.9461
FiO2 = 93%	9	21	315	5.25	3.43671	0.8892
FiO2 = 93%	9	22	330	5.5	3.62597	0.9159
FiO2 = 93%	9	23	345	5.75	3.21483	0.8714
FiO2 = 93%	9	24	360	6	3.44813	0.8774
FiO2 = 93%	9	25	375	6.25	3.10715	0.8379
FiO2 = 93%	9	26	390	6.5	3.35351	0.834
FiO2 = 93%	9	27	405	6.75	3.72223	0.8004
FiO2 = 93%	9	28	420	7	3.20993	0.7807
FiO2 = 93%	9	29	435	7.25	3.40082	0.7225
FiO2 = 93%	9	30	450	7.5	3.26704	0.744
FiO2 = 93%	9	31	465	7.75	4.32099	0.7769
FiO2 = 93%	9	32	480	8	3.47261	0.6873
FiO2 = 93%	9	33	495	8.25	3.16588	0.6633
FiO2 = 93%	9	34	510	8.5	3.37145	0.6549
FiO2 = 93%	9	35	525	8.75	3.33882	0.6677
FiO2 = 93%	9	36	540	9	3.84459	0.6801
FiO2 = 93%	9	37	555	9.25	3.41387	0.6675
FiO2 = 93%	9	38	570	9.5	4.15457	0.7034
FiO2 = 93%	9	39	585	9.75	3.60476	0.6711
FiO2 = 93%	9	40	600	10	4.05995	0.6175
FiO2 = 93%	9	41	615	10.25	3.48566	0.6346
FiO2 = 93%	9	42	630	10.5	4.02895	0.6831
FiO2 = 93%	9	43	645	10.75	4.19047	0.667
FiO2 = 93%	9	44	660	11	4.08442	0.6686
FiO2 = 93%	9	45	675	11.25	4.63587	0.6992
FiO2 = 93%	9	46	690	11.5	4.96543	0.7195
FiO2 = 93%	9	47	705	11.75	5.65718	0.7168
FiO2 = 93%	9	48	720	12	4.82675	0.6949
FiO2 = 93%	15	1	15	0.25	3.0582	0.6169
FiO2 = 93%	15	2	30	0.5	3.15936	0.7789
FiO2 = 93%	15	3	45	0.75	2.9391	0.851
FiO2 = 93%	15	4	60	1	2.99458	0.9119
FiO2 = 93%	15	5	75	1.25	2.94074	0.913
FiO2 = 93%	15	6	90	1.5	2.91463	0.9606
FiO2 = 93%	15	7	105	1.75	2.913	0.9537
FiO2 = 93%	15	8	120	2	3.2442	0.9671
FiO2 = 93%	15	9	135	2.25	3.20667	0.9291
FiO2 = 93%	15	10	150	2.5	3.16915	0.8853
FiO2 = 93%	15	11	165	2.75	2.68459	0.8421
FiO2 = 93%	15	12	180	3	2.60791	0.8259
FiO2 = 93%	15	13	195	3.25	2.5296	0.7698
FiO2 = 93%	15	14	210	3.5	2.79064	0.7653
FiO2 = 93%	15	15	225	3.75	2.82979	0.6253
FiO2 = 93%	15	16	240	4	2.53776	0.6138
FiO2 = 93%	15	17	255	4.25	2.83306	0.619
FiO2 = 93%	15	18	270	4.5	3.27519	0.6211
FiO2 = 93%	15	19	285	4.75	3.29314	0.628
FiO2 = 93%	15	20	300	5	4.11379	0.624
FiO2 = 93%	15	21	315	5.25	4.46782	0.5928
FiO2 = 93%	15	22	330	5.5	4.98501	0.6009
FiO2 = 93%	15	23	345	5.75	5.22484	0.604
FiO2 = 93%	15	24	360	6	5.42388	0.6036
FiO2 = 93%	15	25	375	6.25	5.80891	0.5873
FiO2 = 93%	15	26	390	6.5	5.64087	0.588
FiO2 = 93%	15	27	405	6.75	5.58703	0.5637
FiO2 = 93%	15	28	420	7	5.65555	0.5286
FiO2 = 93%	15	29	435	7.25	5.42877	0.5622
FiO2 = 93%	15	30	450	7.5	5.41409	0.5738
FiO2 = 93%	15	31	465	7.75	5.93291	0.5744
FiO2 = 93%	15	32	480	8	5.7926	0.5623
FiO2 = 93%	15	33	495	8.25	6.07648	0.5443
FiO2 = 93%	15	34	510	8.5	5.79912	0.5554
FiO2 = 93%	15	35	525	8.75	6.25431	0.5774
FiO2 = 93%	15	36	540	9	6.28857	0.5525
FiO2 = 93%	15	37	555	9.25	6.62466	0.554
FiO2 = 93%	15	38	570	9.5	7.06027	0.6152
FiO2 = 93%	15	39	585	9.75	7.34905	0.5693
FiO2 = 93%	15	40	600	10	7.47957	0.5523
FiO2 = 93%	15	41	615	10.25	8.26922	0.5652
FiO2 = 93%	15	42	630	10.5	9.19754	0.5907
FiO2 = 93%	15	43	645	10.75	8.92508	0.5806
FiO2 = 93%	15	44	660	11	9.6152	0.6009
FiO2 = 93%	15	45	675	11.25	9.64294	0.5808
FiO2 = 93%	15	46	690	11.5	10.6496	0.6028
FiO2 = 93%	15	47	705	11.75	9.96271	0.5997
FiO2 = 93%	15	48	720	12	9.19917	0.6036
FiO2 = 93%	27	1	15	0.25	4.44661	0.6644
FiO2 = 93%	27	2	30	0.5	3.59823	0.7025
FiO2 = 93%	27	3	45	0.75	3.70591	0.6954
FiO2 = 93%	27	4	60	1	3.45955	0.723
FiO2 = 93%	27	5	75	1.25	3.30782	0.7678
FiO2 = 93%	27	6	90	1.5	3.44324	0.7465
FiO2 = 93%	27	7	105	1.75	3.03047	0.7286
FiO2 = 93%	27	8	120	2	3.05494	0.7525
FiO2 = 93%	27	9	135	2.25	3.07615	0.7379
FiO2 = 93%	27	10	150	2.5	3.00436	0.7248
FiO2 = 93%	27	11	165	2.75	3.33719	0.688
FiO2 = 93%	27	12	180	3	3.49381	0.7211
FiO2 = 93%	27	13	195	3.25	3.82664	0.7065
FiO2 = 93%	27	14	210	3.5	4.07952	0.6896
FiO2 = 93%	27	15	225	3.75	4.15784	0.6621
FiO2 = 93%	27	16	240	4	4.26225	0.676
FiO2 = 93%	27	17	255	4.25	4.40256	0.6691
FiO2 = 93%	27	18	270	4.5	4.7827	0.6712
FiO2 = 93%	27	19	285	4.75	4.84307	0.6518
FiO2 = 93%	27	20	300	5	4.85612	0.6577
FiO2 = 93%	27	21	315	5.25	4.79412	0.6253
FiO2 = 93%	27	22	330	5.5	5.06332	0.6453
FiO2 = 93%	27	23	345	5.75	4.69134	0.5995
FiO2 = 93%	27	24	360	6	4.83001	0.5755
FiO2 = 93%	27	25	375	6.25	5.56093	0.5543
FiO2 = 93%	27	26	390	6.5	6.27715	0.6012
FiO2 = 93%	27	27	405	6.75	6.07811	0.5875
FiO2 = 93%	27	28	420	7	6.32936	0.5652
FiO2 = 93%	27	29	435	7.25	6.62793	0.5622
FiO2 = 93%	27	30	450	7.5	6.79108	0.5647
FiO2 = 93%	27	31	465	7.75	6.77313	0.5753
FiO2 = 93%	27	32	480	8	6.80739	0.5746
FiO2 = 93%	27	33	495	8.25	7.15327	0.575
FiO2 = 93%	27	34	510	8.5	6.95096	0.5806
FiO2 = 93%	27	35	525	8.75	7.40942	0.6009
FiO2 = 93%	27	36	540	9	7.56114	0.5839
FiO2 = 93%	27	37	555	9.25	7.57746	0.5739
FiO2 = 93%	27	38	570	9.5	7.40942	0.5567
FiO2 = 93%	27	39	585	9.75	8.31163	0.6301
FiO2 = 93%	27	40	600	10	8.52699	0.6102
FiO2 = 93%	27	41	615	10.25	9.09639	0.6322
FiO2 = 93%	27	42	630	10.5	9.41453	0.6294
FiO2 = 93%	27	43	645	10.75	10.4016	0.628
FiO2 = 93%	27	44	660	11	10.289	0.6647
FiO2 = 93%	27	45	675	11.25	10.5941	0.6756
FiO2 = 93%	27	46	690	11.5	10.1112	0.6418
FiO2 = 93%	27	47	705	11.75	11.0738	0.6455
FiO2 = 93%	27	48	720	12	11.48	0.6633
FiO2 = 93%	29	1	15	0.25	4.75496	0.7689
FiO2 = 93%	29	2	30	0.5	4.50045	0.9473
FiO2 = 93%	29	3	45	0.75	4.26715	0.9556
FiO2 = 93%	29	4	60	1	4.1611	1.0279
FiO2 = 93%	29	5	75	1.25	3.9539	0.9518
FiO2 = 93%	29	6	90	1.5	3.72223	0.9985
FiO2 = 93%	29	7	105	1.75	3.65044	0.9765
FiO2 = 93%	29	8	120	2	3.69612	0.9629
FiO2 = 93%	29	9	135	2.25	3.49545	0.913
FiO2 = 93%	29	10	150	2.5	3.72549	0.9671
FiO2 = 93%	29	11	165	2.75	3.62597	0.9608
FiO2 = 93%	29	12	180	3	4.11052	0.9713
FiO2 = 93%	29	13	195	3.25	3.89843	0.9492
FiO2 = 93%	29	14	210	3.5	4.47598	0.9549
FiO2 = 93%	29	15	225	3.75	4.35198	0.9721
FiO2 = 93%	29	16	240	4	4.19536	0.8331
FiO2 = 93%	29	17	255	4.25	4.30793	0.8318
FiO2 = 93%	29	18	270	4.5	4.61792	0.8298
FiO2 = 93%	29	19	285	4.75	4.52329	0.846
FiO2 = 93%	29	20	300	5	4.9328	0.8703
FiO2 = 93%	29	21	315	5.25	5.04537	0.834
FiO2 = 93%	29	22	330	5.5	5.00948	0.7462
FiO2 = 93%	29	23	345	5.75	5.72897	0.8136
FiO2 = 93%	29	24	360	6	4.92953	0.7501
FiO2 = 93%	29	25	375	6.25	4.95238	0.7713
FiO2 = 93%	29	26	390	6.5	5.07474	0.7171
FiO2 = 93%	29	27	405	6.75	5.36515	0.7015
FiO2 = 93%	29	28	420	7	5.53319	0.7057
FiO2 = 93%	29	29	435	7.25	6.30978	0.6861
FiO2 = 93%	29	30	450	7.5	5.96227	0.6619
FiO2 = 93%	29	31	465	7.75	6.4142	0.6547
FiO2 = 93%	29	32	480	8	6.61977	0.673
FiO2 = 93%	29	33	495	8.25	6.07811	0.6681
FiO2 = 93%	29	34	510	8.5	6.05038	0.6355
FiO2 = 93%	29	35	525	8.75	6.5904	0.7001
FiO2 = 93%	29	36	540	9	6.82371	0.7013
FiO2 = 93%	29	37	555	9.25	6.64261	0.6869
FiO2 = 93%	29	38	570	9.5	7.76998	0.7456
FiO2 = 93%	29	39	585	9.75	7.6933	0.7451
FiO2 = 93%	29	40	600	10	7.7455	0.7635
FiO2 = 93%	29	41	615	10.25	8.99523	0.7999
FiO2 = 93%	29	42	630	10.5	7.82545	0.6995
FiO2 = 93%	29	43	645	10.75	7.58399	0.6809
FiO2 = 93%	29	44	660	11	8.50905	0.7677
FiO2 = 93%	29	45	675	11.25	8.7554	0.7836
FiO2 = 93%	29	46	690	11.5	9.36885	0.8008
FiO2 = 93%	29	47	705	11.75	9.88603	0.7936
FiO2 = 93%	29	48	720	12	9.23506	0.8085
FiO2 = 93%	33	1	15	0.25	5.86602	0.8688
FiO2 = 93%	33	2	30	0.5	4.81696	0.937
FiO2 = 93%	33	3	45	0.75	4.02242	0.9087
FiO2 = 93%	33	4	60	1	3.97348	0.9393
FiO2 = 93%	33	5	75	1.25	3.949	0.9108
FiO2 = 93%	33	6	90	1.5	3.8299	0.9123
FiO2 = 93%	33	7	105	1.75	3.55744	0.9972
FiO2 = 93%	33	8	120	2	3.30293	0.9809
FiO2 = 93%	33	9	135	2.25	3.03373	0.9294
FiO2 = 93%	33	10	150	2.5	3.18709	0.9334
FiO2 = 93%	33	11	165	2.75	2.95216	0.9705
FiO2 = 93%	33	12	180	3	3.18872	0.9789
FiO2 = 93%	33	13	195	3.25	3.18057	0.9204
FiO2 = 93%	33	14	210	3.5	2.89832	0.9365
FiO2 = 93%	33	15	225	3.75	3.51176	0.9194
FiO2 = 93%	33	16	240	4	3.47261	0.9111
FiO2 = 93%	33	17	255	4.25	3.6537	0.8854
FiO2 = 93%	33	18	270	4.5	3.58028	0.8079
FiO2 = 93%	33	19	285	4.75	4.19699	0.8711
FiO2 = 93%	33	20	300	5	4.07952	0.843
FiO2 = 93%	33	21	315	5.25	4.07952	0.862
FiO2 = 93%	33	22	330	5.5	3.83969	0.8074
FiO2 = 93%	33	23	345	5.75	3.92943	0.782
FiO2 = 93%	33	24	360	6	3.90169	0.6986
FiO2 = 93%	33	25	375	6.25	3.76464	0.6785
FiO2 = 93%	33	26	390	6.5	3.84459	0.6974
FiO2 = 93%	33	27	405	6.75	4.71581	0.6914
FiO2 = 93%	33	28	420	7	4.41072	0.7179
FiO2 = 93%	33	29	435	7.25	4.5706	0.6632
FiO2 = 93%	33	30	450	7.5	4.24104	0.6352
FiO2 = 93%	33	31	465	7.75	5.06006	0.6533
FiO2 = 93%	33	32	480	8	5.50382	0.6896
FiO2 = 93%	33	33	495	8.25	5.15142	0.6563
FiO2 = 93%	33	34	510	8.5	5.16121	0.6554
FiO2 = 93%	33	35	525	8.75	4.56734	0.5966
FiO2 = 93%	33	36	540	9	5.49403	0.6214
FiO2 = 93%	33	37	555	9.25	5.83828	0.6221
FiO2 = 93%	33	38	570	9.5	5.6164	0.6449
FiO2 = 93%	33	39	585	9.75	5.91007	0.6291
FiO2 = 93%	33	40	600	10	5.50709	0.6031
FiO2 = 93%	33	41	615	10.25	5.37493	0.6069
FiO2 = 93%	33	42	630	10.5	5.85296	0.6298
FiO2 = 93%	33	43	645	10.75	6.06832	0.5959
FiO2 = 93%	33	44	660	11	6.75518	0.6579
FiO2 = 93%	33	45	675	11.25	7.15327	0.688
FiO2 = 93%	33	46	690	11.5	6.78292	0.7065
FiO2 = 93%	33	47	705	11.75	8.18438	0.7063
FiO2 = 93%	33	48	720	12	7.47794	0.7516
FiO2 = 93%	10	1	15	0.25	2.44057	1.0006
FiO2 = 93%	10	2	30	0.5	2.26224	1.179
FiO2 = 93%	10	3	45	0.75	2.75691	1.1772
FiO2 = 93%	10	4	60	1	2.2427	1.2868
FiO2 = 93%	10	5	75	1.25	2.94989	1.2132
FiO2 = 93%	10	6	90	1.5	2.25369	1.044
FiO2 = 93%	10	7	105	1.75	2.51385	1.1519
FiO2 = 93%	10	8	120	2	2.13522	1.126
FiO2 = 93%	10	9	135	2.25	2.20606	1.1528
FiO2 = 93%	10	10	150	2.5	2.10346	1.2041
FiO2 = 93%	10	11	165	2.75	2.40515	1.2105
FiO2 = 93%	10	12	180	3	2.16942	1.2392
FiO2 = 93%	10	13	195	3.25	2.07293	1.1919
FiO2 = 93%	10	14	210	3.5	2.34041	1.0682
FiO2 = 93%	10	15	225	3.75	2.26469	1.023
FiO2 = 93%	10	16	240	4	2.32576	1.081
FiO2 = 93%	10	17	255	4.25	2.69706	1.0846
FiO2 = 93%	10	18	270	4.5	2.41736	1.1474
FiO2 = 93%	10	19	285	4.75	2.13033	1.0031
FiO2 = 93%	10	20	300	5	2.68118	1.1251
FiO2 = 93%	10	21	315	5.25	2.33308	1.0511
FiO2 = 93%	10	22	330	5.5	2.2598	0.976
FiO2 = 93%	10	23	345	5.75	2.15965	0.9439
FiO2 = 93%	10	24	360	6	2.57859	0.9239
FiO2 = 93%	10	25	375	6.25	2.14621	0.8765
FiO2 = 93%	10	26	390	6.5	2.31354	0.8822
FiO2 = 93%	10	27	405	6.75	2.63843	0.9552
FiO2 = 93%	10	28	420	7	2.67752	0.7782
FiO2 = 93%	10	29	435	7.25	2.69584	0.7618
FiO2 = 93%	10	30	450	7.5	2.98898	0.7554
FiO2 = 93%	10	31	465	7.75	2.79722	0.7352
FiO2 = 93%	10	32	480	8	3.00852	0.7751
FiO2 = 93%	10	33	495	8.25	2.88638	0.7282
FiO2 = 93%	10	34	510	8.5	2.77767	0.6995
FiO2 = 93%	10	35	525	8.75	2.62744	0.701
FiO2 = 93%	10	36	540	9	2.6079	0.6778
FiO2 = 93%	10	37	555	9.25	2.76668	0.6736
FiO2 = 93%	10	38	570	9.5	3.0757	0.6506
FiO2 = 93%	10	39	585	9.75	3.21127	0.6324
FiO2 = 93%	10	40	600	10	2.99753	0.7092
FiO2 = 93%	10	41	615	10.25	2.80332	0.6523
FiO2 = 93%	10	42	630	10.5	2.84729	0.6477
FiO2 = 93%	10	43	645	10.75	2.96088	0.6492
FiO2 = 93%	10	44	660	11	3.55204	0.6559
FiO2 = 93%	10	45	675	11.25	3.47509	0.627
FiO2 = 93%	10	46	690	11.5	3.31387	0.6258
FiO2 = 93%	10	47	705	11.75	3.40792	0.6127
FiO2 = 93%	10	48	720	12	3.41647	0.6859
FiO2 = 93%	16	1	15	0.25	3.9551	0.5202
FiO2 = 93%	16	2	30	0.5	3.35295	0.6112
FiO2 = 93%	16	3	45	0.75	3.12455	0.6288
FiO2 = 93%	16	4	60	1	3.23936	0.7097
FiO2 = 93%	16	5	75	1.25	3.09524	0.809
FiO2 = 93%	16	6	90	1.5	3.07936	0.7841
FiO2 = 93%	16	7	105	1.75	2.9621	0.8349
FiO2 = 93%	16	8	120	2	2.93768	0.7937
FiO2 = 93%	16	9	135	2.25	3.23448	0.7778
FiO2 = 93%	16	10	150	2.5	3.40669	0.8277
FiO2 = 93%	16	11	165	2.75	3.55448	0.7888
FiO2 = 93%	16	12	180	3	3.44944	0.766
FiO2 = 93%	16	13	195	3.25	4.08579	0.7827
FiO2 = 93%	16	14	210	3.5	3.61311	0.7736
FiO2 = 93%	16	15	225	3.75	3.53983	0.7436
FiO2 = 93%	16	16	240	4	3.46532	0.6836
FiO2 = 93%	16	17	255	4.25	3.90747	0.6884
FiO2 = 93%	16	18	270	4.5	4.19694	0.697
FiO2 = 93%	16	19	285	4.75	4.47908	0.6907
FiO2 = 93%	16	20	300	5	4.56458	0.636
FiO2 = 93%	16	21	315	5.25	5.26567	0.6525
FiO2 = 93%	16	22	330	5.5	5.42078	0.6721
FiO2 = 93%	16	23	345	5.75	5.63819	0.6362
FiO2 = 93%	16	24	360	6	5.96064	0.6342
FiO2 = 93%	16	25	375	6.25	6.01438	0.5954
FiO2 = 93%	16	26	390	6.5	5.92278	0.5548
FiO2 = 93%	16	27	405	6.75	5.86782	0.5348
FiO2 = 93%	16	28	420	7	6.13164	0.4395
FiO2 = 93%	16	29	435	7.25	6.01072	0.4847
FiO2 = 93%	16	30	450	7.5	7.22113	0.5529
FiO2 = 93%	16	31	465	7.75	7.26021	0.5498
FiO2 = 93%	16	32	480	8	7.47396	0.5228
FiO2 = 93%	16	33	495	8.25	8.01504	0.5359
FiO2 = 93%	16	34	510	8.5	7.98817	0.525
FiO2 = 93%	16	35	525	8.75	7.48861	0.5387
FiO2 = 93%	16	36	540	9	7.52892	0.503
FiO2 = 93%	16	37	555	9.25	7.69747	0.4965
FiO2 = 93%	16	38	570	9.5	8.32161	0.5242
FiO2 = 93%	16	39	585	9.75	8.24955	0.5405
FiO2 = 93%	16	40	600	10	8.70879	0.549
FiO2 = 93%	16	41	615	10.25	8.39001	0.5292
FiO2 = 93%	16	42	630	10.5	8.50115	0.5537
FiO2 = 93%	16	43	645	10.75	8.41321	0.5584
FiO2 = 93%	16	44	660	11	8.50115	0.5446
FiO2 = 93%	16	45	675	11.25	9.1033	0.561
FiO2 = 93%	16	46	690	11.5	9.87645	0.5912
FiO2 = 93%	16	47	705	11.75	10.9476	0.5699
FiO2 = 93%	16	48	720	12	9.95218	0.5266
FiO2 = 93%	28	1	15	0.25	5.14597	0.6819
FiO2 = 93%	28	2	30	0.5	4.07969	0.722
FiO2 = 93%	28	3	45	0.75	3.70227	0.7187
FiO2 = 93%	28	4	60	1	3.35662	0.7755
FiO2 = 93%	28	5	75	1.25	3.60578	0.8642
FiO2 = 93%	28	6	90	1.5	3.27723	0.8301
FiO2 = 93%	28	7	105	1.75	3.3212	0.7832
FiO2 = 93%	28	8	120	2	3.17829	0.7498
FiO2 = 93%	28	9	135	2.25	2.9389	0.7163
FiO2 = 93%	28	10	150	2.5	2.97554	0.7277
FiO2 = 93%	28	11	165	2.75	2.65309	0.7148
FiO2 = 93%	28	12	180	3	2.63843	0.662
FiO2 = 93%	28	13	195	3.25	2.79355	0.7277
FiO2 = 93%	28	14	210	3.5	2.77034	0.7257
FiO2 = 93%	28	15	225	3.75	2.64943	0.7025
FiO2 = 93%	28	16	240	4	2.88516	0.6546
FiO2 = 93%	28	17	255	4.25	3.10623	0.7083
FiO2 = 93%	28	18	270	4.5	2.70928	0.5746
FiO2 = 93%	28	19	285	4.75	2.87172	0.6247
FiO2 = 93%	28	20	300	5	2.99997	0.6587
FiO2 = 93%	28	21	315	5.25	3.12455	0.6317
FiO2 = 93%	28	22	330	5.5	3.07203	0.6284
FiO2 = 93%	28	23	345	5.75	3.08791	0.6093
FiO2 = 93%	28	24	360	6	3.24058	0.613
FiO2 = 93%	28	25	375	6.25	3.27478	0.5673
FiO2 = 93%	28	26	390	6.5	3.39326	0.5538
FiO2 = 93%	28	27	405	6.75	3.63143	0.5861
FiO2 = 93%	28	28	420	7	3.86228	0.5492
FiO2 = 93%	28	29	435	7.25	3.95877	0.57
FiO2 = 93%	28	30	450	7.5	3.99419	0.5996
FiO2 = 93%	28	31	465	7.75	4.08091	0.5944
FiO2 = 93%	28	32	480	8	4.07724	0.5803
FiO2 = 93%	28	33	495	8.25	4.28122	0.5765
FiO2 = 93%	28	34	510	8.5	4.14686	0.5351
FiO2 = 93%	28	35	525	8.75	4.30931	0.5563
FiO2 = 93%	28	36	540	9	4.41435	0.5474
FiO2 = 93%	28	37	555	9.25	4.46687	0.5443
FiO2 = 93%	28	38	570	9.5	4.43267	0.5799
FiO2 = 93%	28	39	585	9.75	4.51573	0.5744
FiO2 = 93%	28	40	600	10	4.58168	0.5482
FiO2 = 93%	28	41	615	10.25	5.1081	0.6235
FiO2 = 93%	28	42	630	10.5	5.56613	0.6708
FiO2 = 93%	28	43	645	10.75	5.04215	0.6357
FiO2 = 93%	28	44	660	11	5.262	0.6072
FiO2 = 93%	28	45	675	11.25	6.18294	0.6738
FiO2 = 93%	28	46	690	11.5	5.42689	0.5785
FiO2 = 93%	28	47	705	11.75	4.91879	0.564
FiO2 = 93%	28	48	720	12	5.45498	0.5939
FiO2 = 93%	30	1	15	0.25	2.90836	0.707
FiO2 = 93%	30	2	30	0.5	2.37828	0.749
FiO2 = 93%	30	3	45	0.75	2.22072	0.7611
FiO2 = 93%	30	4	60	1	1.9459	0.818
FiO2 = 93%	30	5	75	1.25	2.0827	0.8269
FiO2 = 93%	30	6	90	1.5	1.89949	0.8272
FiO2 = 93%	30	7	105	1.75	1.81887	0.7594
FiO2 = 93%	30	8	120	2	2.123	0.7488
FiO2 = 93%	30	9	135	2.25	2.0314	0.7902
FiO2 = 93%	30	10	150	2.5	2.0888	0.8115
FiO2 = 93%	30	11	165	2.75	2.32209	0.7204
FiO2 = 93%	30	12	180	3	2.04728	0.6094
FiO2 = 93%	30	13	195	3.25	2.03506	0.5574
FiO2 = 93%	30	14	210	3.5	1.88727	0.5873
FiO2 = 93%	30	15	225	3.75	2.15842	0.5734
FiO2 = 93%	30	16	240	4	2.23049	0.5508
FiO2 = 93%	30	17	255	4.25	2.38438	0.5548
FiO2 = 93%	30	18	270	4.5	2.21705	0.517
FiO2 = 93%	30	19	285	4.75	2.44301	0.4804
FiO2 = 93%	30	20	300	5	2.36362	0.5056
FiO2 = 93%	30	21	315	5.25	2.53461	0.4755
FiO2 = 93%	30	22	330	5.5	2.53095	0.4501
FiO2 = 93%	30	23	345	5.75	2.50042	0.4271
FiO2 = 93%	30	24	360	6	2.79111	0.4423
FiO2 = 93%	30	25	375	6.25	2.79722	0.417
FiO2 = 93%	30	26	390	6.5	2.56393	0.4182
FiO2 = 93%	30	27	405	6.75	2.91569	0.3835
FiO2 = 93%	30	28	420	7	3.05249	0.394
FiO2 = 93%	30	29	435	7.25	2.84241	0.3976
FiO2 = 93%	30	30	450	7.5	3.25158	0.3929
FiO2 = 93%	30	31	465	7.75	3.27845	0.4079
FiO2 = 93%	30	32	480	8	3.67296	0.4063
FiO2 = 93%	30	33	495	8.25	3.4812	0.377
FiO2 = 93%	30	34	510	8.5	3.5838	0.3974
FiO2 = 93%	30	35	525	8.75	3.65097	0.3987
FiO2 = 93%	30	36	540	9	3.81098	0.3658
FiO2 = 93%	30	37	555	9.25	3.81342	0.3625
FiO2 = 93%	30	38	570	9.5	4.03205	0.3979
FiO2 = 93%	30	39	585	9.75	4.08946	0.3827
FiO2 = 93%	30	40	600	10	4.26167	0.3829
FiO2 = 93%	30	41	615	10.25	4.18961	0.3998
FiO2 = 93%	30	42	630	10.5	4.89314	0.4305
FiO2 = 93%	30	43	645	10.75	4.53893	0.4319
FiO2 = 93%	30	44	660	11	4.59267	0.415
FiO2 = 93%	30	45	675	11.25	4.81253	0.4313
FiO2 = 93%	30	46	690	11.5	4.79054	0.4041
FiO2 = 93%	30	47	705	11.75	5.00673	0.4092
FiO2 = 93%	30	48	720	12	4.83573	0.4222
FiO2 = 93%	34	1	15	0.25	3.33952	0.8182
FiO2 = 93%	34	2	30	0.5	2.98165	0.7512
FiO2 = 93%	34	3	45	0.75	2.62256	0.7609
FiO2 = 93%	34	4	60	1	2.61156	0.8107
FiO2 = 93%	34	5	75	1.25	2.46866	0.8054
FiO2 = 93%	34	6	90	1.5	2.29033	0.8385
FiO2 = 93%	34	7	105	1.75	2.06315	0.8027
FiO2 = 93%	34	8	120	2	2.22072	0.8354
FiO2 = 93%	34	9	135	2.25	2.16942	0.8301
FiO2 = 93%	34	10	150	2.5	1.85185	0.8131
FiO2 = 93%	34	11	165	2.75	1.85552	0.7966
FiO2 = 93%	34	12	180	3	2.06193	0.818
FiO2 = 93%	34	13	195	3.25	2.14377	0.7601
FiO2 = 93%	34	14	210	3.5	2.21461	0.7421
FiO2 = 93%	34	15	225	3.75	2.24759	0.7596
FiO2 = 93%	34	16	240	4	2.46011	0.7532
FiO2 = 93%	34	17	255	4.25	2.50042	0.7192
FiO2 = 93%	34	18	270	4.5	2.30621	0.6774
FiO2 = 93%	34	19	285	4.75	2.58103	0.6766
FiO2 = 93%	34	20	300	5	3.07692	0.6965
FiO2 = 93%	34	21	315	5.25	3.08669	0.7058
FiO2 = 93%	34	22	330	5.5	2.83874	0.6686
FiO2 = 93%	34	23	345	5.75	3.09646	0.6862
FiO2 = 93%	34	24	360	6	3.29921	0.6932
FiO2 = 93%	34	25	375	6.25	3.23448	0.6454
FiO2 = 93%	34	26	390	6.5	3.24669	0.6163
FiO2 = 93%	34	27	405	6.75	3.26135	0.5827
FiO2 = 93%	34	28	420	7	3.30288	0.6063
FiO2 = 93%	34	29	435	7.25	3.54716	0.6235
FiO2 = 93%	34	30	450	7.5	3.56792	0.5874
FiO2 = 93%	34	31	465	7.75	3.62532	0.5808
FiO2 = 93%	34	32	480	8	3.27845	0.5668
FiO2 = 93%	34	33	495	8.25	3.29921	0.5427
FiO2 = 93%	34	34	510	8.5	3.59479	0.548
FiO2 = 93%	34	35	525	8.75	3.45555	0.5545
FiO2 = 93%	34	36	540	9	3.46776	0.5692
FiO2 = 93%	34	37	555	9.25	3.89281	0.5851
FiO2 = 93%	34	38	570	9.5	3.99663	0.5692
FiO2 = 93%	34	39	585	9.75	4.00884	0.5516
FiO2 = 93%	34	40	600	10	4.5597	0.5873
FiO2 = 93%	34	41	615	10.25	4.63787	0.5978
FiO2 = 93%	34	42	630	10.5	4.58168	0.5804
FiO2 = 93%	34	43	645	10.75	4.32763	0.5487
FiO2 = 93%	34	44	660	11	4.00152	0.5242
FiO2 = 93%	34	45	675	11.25	4.22625	0.5236
FiO2 = 93%	34	46	690	11.5	4.3374	0.5721
FiO2 = 93%	34	47	705	11.75	4.50718	0.6006
FiO2 = 93%	34	48	720	12	4.97741	0.5881
