# Supplementary material for: Differential Response of Pentanal and Hexanal Exhalation to Supplemental Oxygen and Mechanical Ventilation in Rats
Source: Molecules. 2021 May 7;26(9):2752. doi: 10.3390/molecules26092752 (PMC8124567; doi:10.3390/molecules26092752)
Supplement: Supplementary file 1 [file molecules-26-02752-s001.zip › molecules-1209346-supplementary/Supplementary File 3.xlsx]

## Sheet: Sheet1
ID	Group	Measurement	IL6	IL10
7	FiO2 = 30%	1	0	0
8	FiO2 = 30%	1	0	0
17	FiO2 = 30%	1	0	0.24871
18	FiO2 = 30%	1	0	0
21	FiO2 = 30%	1	0	0
22	FiO2 = 30%	1	0	1.7925
26	FiO2 = 30%	1	0	0
32	FiO2 = 30%	1	0	0
37	FiO2 = 30%	1	0	0
38	FiO2 = 30%	1	0	0
7	FiO2 = 30%	12	0	0
8	FiO2 = 30%	12	0	0
17	FiO2 = 30%	12	0	2.1737
18	FiO2 = 30%	12	0	3.1229
21	FiO2 = 30%	12	0	3.4068
22	FiO2 = 30%	12	90.232	10.815
26	FiO2 = 30%	12	0	1.5057
32	FiO2 = 30%	12	62.224	2.0785
37	FiO2 = 30%	12	0	0
38	FiO2 = 30%	12	161.28	0
11	FiO2 = 60%	1	0	4.067
12	FiO2 = 60%	1	0	0
13	FiO2 = 60%	1	0	7.9182
14	FiO2 = 60%	1	0	0
19	FiO2 = 60%	1	0	0
20	FiO2 = 60%	1	0	5.9498
23	FiO2 = 60%	1	0	0
35	FiO2 = 60%	1	0	4.3508
39	FiO2 = 60%	1	0	0
40	FiO2 = 60%	1	0	0
11	FiO2 = 60%	12	98.881	2.1041
12	FiO2 = 60%	12	0	7.8246
13	FiO2 = 60%	12	0	2.459
14	FiO2 = 60%	12	0	0.14981
19	FiO2 = 60%	12	0	18.549
20	FiO2 = 60%	12	13.794	6.0437
23	FiO2 = 60%	12	49.106	5.762
35	FiO2 = 60%	12	72.042	9.6013
39	FiO2 = 60%	12	0	0
40	FiO2 = 60%	12	100.46	0
9	FiO2 = 93%	1	0	0
10	FiO2 = 93%	1	0	16.407
15	FiO2 = 93%	1	0	0
16	FiO2 = 93%	1	0	0
27	FiO2 = 93%	1	0	9.8815
28	FiO2 = 93%	1	0	0
29	FiO2 = 93%	1	0	0
30	FiO2 = 93%	1	0	2.2689
33	FiO2 = 93%	1	0	8.1989
34	FiO2 = 93%	1	0	21.621
9	FiO2 = 93%	12	0	0
10	FiO2 = 93%	12	0	0
15	FiO2 = 93%	12	0	0
16	FiO2 = 93%	12	0	11.375
27	FiO2 = 93%	12	0	1.3141
28	FiO2 = 93%	12	32.408	3.3122
29	FiO2 = 93%	12	213.52	28.699
30	FiO2 = 93%	12	51.31	23.576
33	FiO2 = 93%	12	16.241	23.483
34	FiO2 = 93%	12	141.52	17.99
